# Supplementary material for: Structural characterization and Hirshfeld surface analysis of a CoII complex with imidazo[1,2-a]pyridine
Source: Acta Crystallogr E Crystallogr Commun. 2018 Apr 17;74(Pt 5):600–6. doi: 10.1107/S2056989018003857 (PMC5947470; doi:10.1107/S2056989018003857)
Supplement: Supplementary file 1 [file e-74-00600-sup1.cif]

##############################################################################
#                                                                            #
# This CIF contains the data in a paper accepted for publication in          #
# Acta Crystallographica Section E. It conforms to the requirements of       #
# Notes for Authors for Acta Crystallographica Section E, and has been       #
# peer reviewed under the auspices of the IUCr Commission on Journals.       #
#                                                                            #
# Full details of the Crystallographic Information File format               #
# are given in the paper "The Crystallographic Information File (CIF):       #
# a New Standard Archive File for Crystallography" by S. R. Hall, F. H.      #
# Allen and I. D. Brown [Acta Cryst. (1991), A47, 655-685].                  #
#                                                                            #
# The current version of the core CIF dictionary is obtainable from          #
# ftp://ftp.iucr.org/pub/cif_core.dic.                                       #
#                                                                            #
# Software is freely available for graphical display of the structure(s)     #
# in this CIF. For information consult the CIF software page                 #
# http://www.iucr.org/resources/cif/software.                                #
#                                                                            #
# This file may be used for bona fide research purposes within the           #
# scientific community so long as proper attribution is given to the journal # 
# article from which it was obtained.                                        #
#                                                                            #
##############################################################################
data_I
_audit_creation_method     'SHELXL-2018/1'
_journal_date_recd_electronic     2017-11-14
_journal_date_accepted     2018-03-05
_journal_name_full     'Acta Crystallographica, Section E'
_journal_year     2018
_journal_volume     74
_journal_issue      5
_journal_page_first     600
_journal_page_last     606
_journal_paper_category     GM
_journal_paper_doi     10.1107/S2056989018003857
_journal_coeditor_code     XI2004
_publ_contact_author_name     'Saikat Kumar Seth'
_publ_contact_author_address
;
Department of Physics,
Jadavpur University,
Kolkata 700 032,
India
;
_publ_contact_author_email     skseth@phys.jdvu.ac.in
_publ_section_title
;
Structural characterization and Hirshfeld surface analysis of a Co^II^ complex
with imidazo[1,2-<i>a</i>]pyridine
;
loop_
    _publ_author_name
    _publ_author_address
    'Saikat Kumar Seth'
;
Department of Physics,
Jadavpur University,
Kolkata 700 032,
India
;
_publ_section_synopsis
;
The title complex [Co<i>L</i>~2~Cl~2~] (<i>L</i> =
imidazo[1,2-<i>a</i>]pyridine) exhibits a supramolecular-layered assembly
through \p--\p stacking interactions. The overall intermolecular interactions
involved in the structure have been quantified and fully described by
Hirshfeld surface analysis.
;
_database_code_depnum_ccdc_archive     'CCDC 1583014'
_chemical_name_systematic
;
Dichloridobis(imidazo[1,2-<i>a</i>]pyridine-\k<i>N</i>^1^)cobalt(II)
;
_chemical_name_common     ?
_chemical_formula_moiety     'C14 H12 Cl2 Co N4'
_chemical_formula_sum     'C14 H12 Cl2 Co N4'
_chemical_formula_iupac     '[Co Cl2 (C7 H6 N2)2]'
_chemical_formula_weight     366.11
_chemical_melting_point     ?
_shelx_space_group_comment
;
The symmetry employed for this shelxl refinement is uniquely defined
by the following loop, which should always be used as a source of
symmetry information in preference to the above space-group names.
They are only intended as comments.
;
_space_group_crystal_system     monoclinic
_space_group_name_H-M_alt     'P 2/n'
_space_group_name_Hall     '-P 2yac'
loop_
    _symmetry_equiv_pos_as_xyz
    'x, y, z'
    '-x+1/2, y, -z+1/2'
    '-x, -y, -z'
    'x-1/2, -y, z-1/2'
_cell_length_a     7.712(2)
_cell_length_b     6.7898(18)
_cell_length_c     14.348(4)
_cell_angle_alpha     90.00
_cell_angle_beta     98.533(5)
_cell_angle_gamma     90.00
_cell_volume     743.0(4)
_cell_formula_units_Z     2
_cell_measurement_reflns_used     647
_cell_measurement_theta_min     1.5
_cell_measurement_theta_max     25.0
_cell_measurement_temperature     293(2)
_exptl_crystal_description     block
_exptl_crystal_colour     pink
_exptl_crystal_size_max     0.17
_exptl_crystal_size_mid     0.11
_exptl_crystal_size_min     0.06
_exptl_crystal_density_diffrn     1.636
_exptl_crystal_density_meas     ?
_exptl_crystal_density_method     'not measured'
_exptl_crystal_F_000     370
_exptl_absorpt_coefficient_mu     1.511
_exptl_absorpt_correction_type     multi-scan
_exptl_absorpt_process_details
;
(SADABS; Bruker, 2007)
;
_exptl_absorpt_correction_T_min     0.82
_exptl_absorpt_correction_T_max     0.92
_exptl_special_details     ?
_diffrn_ambient_temperature     293(2)
_diffrn_radiation_type     MoK\a
_diffrn_radiation_wavelength     0.71073
_diffrn_radiation_source     'fine-focus sealed tube'
_diffrn_radiation_monochromator     graphite
_diffrn_measurement_device_type     'Bruker SMART APEXII CCD area-detector'
_diffrn_measurement_method     '\w and \f'
_diffrn_detector_area_resol_mean     ?
_diffrn_reflns_number     6663
_diffrn_reflns_av_R_equivalents     0.0229
_diffrn_reflns_av_sigmaI/netI     0.0165
_diffrn_reflns_theta_min     2.838
_diffrn_reflns_theta_max     24.998
_diffrn_reflns_theta_full     24.998
_diffrn_measured_fraction_theta_max     1.000
_diffrn_measured_fraction_theta_full     1.000
_diffrn_reflns_limit_h_min     -8
_diffrn_reflns_limit_h_max     9
_diffrn_reflns_limit_k_min     -8
_diffrn_reflns_limit_k_max     8
_diffrn_reflns_limit_l_min     -17
_diffrn_reflns_limit_l_max     17
_diffrn_standards_number     ?
_diffrn_standards_interval_count     ?
_diffrn_standards_interval_time     ?
_diffrn_standards_decay_%     ?
_refine_special_details
;
 Refinement of F^2^ against ALL reflections.  The weighted R-factor wR and
 goodness of fit S are based on F^2^, conventional R-factors R are based
 on F, with F set to zero for negative F^2^. The threshold expression of
 F^2^ > 2sigma(F^2^) is used only for calculating R-factors(gt) etc. and is
 not relevant to the choice of reflections for refinement.  R-factors based
 on F^2^ are statistically about twice as large as those based on F, and R-
 factors based on ALL data will be even larger.
;
_reflns_number_total     1307
_reflns_number_gt     1241
_reflns_threshold_expression     'I > 2\s(I)'
_refine_ls_structure_factor_coef     Fsqd
_refine_ls_matrix_type     full
_refine_ls_R_factor_all     0.0254
_refine_ls_R_factor_gt     0.0241
_refine_ls_wR_factor_gt     0.0627
_refine_ls_wR_factor_ref     0.0637
_refine_ls_goodness_of_fit_ref     1.064
_refine_ls_restrained_S_all     1.064
_refine_ls_number_reflns     1307
_refine_ls_number_parameters     96
_refine_ls_number_restraints     0
_refine_ls_hydrogen_treatment     constr
_refine_ls_weighting_scheme     calc
_refine_ls_weighting_details
         'calc w=1/[\s^2^(Fo^2^)+(0.0355P)^2^+0.2499P] where P=(Fo^2^+2Fc^2^)/3'
_atom_sites_solution_hydrogens     geom
_atom_sites_solution_primary     direct
_atom_sites_solution_secondary     difmap
_refine_ls_shift/su_max     0.000
_refine_ls_shift/su_mean     0.000
_refine_diff_density_max     0.182
_refine_diff_density_min     -0.315
_refine_ls_extinction_method     none
_refine_ls_extinction_coef     ?
loop_
    _atom_type_symbol
    _atom_type_description
    _atom_type_scat_dispersion_real
    _atom_type_scat_dispersion_imag
    _atom_type_scat_source
    'C' 'C' 0.0033 0.0016
                         'International Tables Vol C Tables 4.2.6.8 and 6.1.1.4'
    'H' 'H' 0.0000 0.0000
                         'International Tables Vol C Tables 4.2.6.8 and 6.1.1.4'
    'N' 'N' 0.0061 0.0033
                         'International Tables Vol C Tables 4.2.6.8 and 6.1.1.4'
    'Cl' 'Cl' 0.1484 0.1585
                         'International Tables Vol C Tables 4.2.6.8 and 6.1.1.4'
    'Co' 'Co' 0.3494 0.9721
                         'International Tables Vol C Tables 4.2.6.8 and 6.1.1.4'
_computing_data_collection
;
APEX2 (Bruker, 2007)
;
_computing_cell_refinement
;
APEX2 (Bruker, 2007) and SAINT (Bruker,
2007)
;
_computing_data_reduction
;
SAINT (Bruker, 2007) and XPREP (Bruker,
2007)
;
_computing_structure_solution
;
SHELXT2014 (Sheldrick, 2015a)
;
_computing_structure_refinement
;
SHELXL2018 (Sheldrick, 2015b)
;
_computing_molecular_graphics
;
ORTEP-3 for Windows (Farrugia, 2012), DIAMOND (Brandenburg,
2006) and Mercury (Macrae <i>et al.</i>, 2006)
;
_computing_publication_material
;
PLATON (Spek, 2009)
;
loop_
    _atom_site_type_symbol
    _atom_site_label
    _atom_site_fract_x
    _atom_site_fract_y
    _atom_site_fract_z
    _atom_site_U_iso_or_equiv
    _atom_site_adp_type
    _atom_site_calc_flag
    _atom_site_occupancy
    _atom_site_disorder_assembly
    _atom_site_disorder_group
    Co Co1 0.250000 0.21247(5) 0.750000 0.03788(13) Uani d 1 . .
    Cl Cl1 0.00699(6) 0.40150(8) 0.73557(4) 0.05261(16) Uani d 1 . .
    N N1 0.2270(2) 0.0373(2) 0.63532(10) 0.0410(3) Uani d 1 . .
    N N2 0.2373(2) -0.0539(2) 0.48712(11) 0.0452(4) Uani d 1 . .
    C C2 0.3250(3) 0.2781(3) 0.52292(15) 0.0513(5) Uani d 1 . .
    H H2 0.341071 0.383348 0.564797 0.062 Uiso calc 1 . .
    C C1 0.2664(2) 0.0958(3) 0.55145(12) 0.0386(4) Uani d 1 . .
    C C6 0.1741(3) -0.2106(3) 0.53192(17) 0.0554(5) Uani d 1 . .
    H H6 0.141218 -0.332623 0.505604 0.066 Uiso calc 1 . .
    C C5 0.2770(3) -0.0324(4) 0.39615(14) 0.0635(6) Uani d 1 . .
    H H5 0.261300 -0.136802 0.353786 0.076 Uiso calc 1 . .
    C C7 0.1689(3) -0.1537(3) 0.62194(16) 0.0503(5) Uani d 1 . .
    H H7 0.131285 -0.232355 0.668094 0.060 Uiso calc 1 . .
    C C3 0.3582(3) 0.2988(4) 0.43289(15) 0.0629(6) Uani d 1 . .
    H H3 0.394972 0.419967 0.412794 0.075 Uiso calc 1 . .
    C C4 0.3379(3) 0.1406(5) 0.37060(15) 0.0677(7) Uani d 1 . .
    H H4 0.367003 0.155512 0.310375 0.081 Uiso calc 1 . .
loop_
    _atom_site_aniso_label
    _atom_site_aniso_U_11
    _atom_site_aniso_U_22
    _atom_site_aniso_U_33
    _atom_site_aniso_U_12
    _atom_site_aniso_U_13
    _atom_site_aniso_U_23
    Co1 0.0447(2) 0.0343(2) 0.0365(2) 0.000 0.01225(14) 0.000
    Cl1 0.0507(3) 0.0496(3) 0.0578(3) 0.0098(2) 0.0093(2) 0.0003(2)
    N1 0.0469(8) 0.0342(8) 0.0436(8) -0.0029(6) 0.0121(7) -0.0024(6)
    N2 0.0415(8) 0.0476(9) 0.0451(9) 0.0027(7) 0.0022(7) -0.0107(7)
    C2 0.0594(12) 0.0493(11) 0.0442(11) -0.0098(9) 0.0045(9) 0.0033(9)
    C1 0.0383(9) 0.0406(10) 0.0367(9) 0.0018(7) 0.0049(7) -0.0037(7)
    C6 0.0561(12) 0.0403(11) 0.0677(14) -0.0017(9) 0.0023(10) -0.0165(9)
    C5 0.0534(12) 0.0963(18) 0.0387(11) 0.0085(13) -0.0003(9) -0.0252(12)
    C7 0.0520(11) 0.0353(9) 0.0644(12) -0.0050(9) 0.0109(9) 0.0038(9)
    C3 0.0607(13) 0.0808(16) 0.0454(11) -0.0161(12) 0.0019(10) 0.0154(11)
    C4 0.0540(13) 0.111(2) 0.0381(11) -0.0105(14) 0.0054(9) 0.0056(13)
_geom_special_details
;
 All esds (except the esd in the dihedral angle between two l.s. planes)
 are estimated using the full covariance matrix.  The cell esds are taken
 into account individually in the estimation of esds in distances, angles
 and torsion angles; correlations between esds in cell parameters are only
 used when they are defined by crystal symmetry.  An approximate (isotropic)
 treatment of cell esds is used for estimating esds involving l.s. planes.
;
loop_
    _geom_bond_atom_site_label_1
    _geom_bond_atom_site_label_2
    _geom_bond_site_symmetry_2
    _geom_bond_distance
    _geom_bond_publ_flag
    Co1 N1 . 2.0168(4) y
    Co1 N1 2_556 2.0169(15) ?
    Co1 Cl1 . 2.2556(5) y
    Co1 Cl1 2_556 2.2556(7) ?
    N1 C1 . 1.344(2) ?
    N1 C7 . 1.376(2) ?
    N2 C1 . 1.369(2) ?
    N2 C6 . 1.370(3) ?
    N2 C5 . 1.392(3) ?
    C2 C3 . 1.361(3) ?
    C2 C1 . 1.400(3) ?
    C2 H2 . 0.9300 ?
    C6 C7 . 1.355(3) ?
    C6 H6 . 0.9300 ?
    C5 C4 . 1.337(4) ?
    C5 H5 . 0.9300 ?
    C7 H7 . 0.9300 ?
    C3 C4 . 1.391(4) ?
    C3 H3 . 0.9300 ?
    C4 H4 . 0.9300 ?
loop_
    _geom_angle_atom_site_label_1
    _geom_angle_atom_site_label_2
    _geom_angle_atom_site_label_3
    _geom_angle_site_symmetry_1
    _geom_angle_site_symmetry_3
    _geom_angle
    _geom_angle_publ_flag
    N1 Co1 N1 . 2_556 107.70(5) y
    N1 Co1 Cl1 . . 106.830(10)
                             y
    N1 Co1 Cl1 2_556 . 112.44(5) y
    N1 Co1 Cl1 . 2_556 112.44(5) n
    N1 Co1 Cl1 2_556 2_556 106.83(5) n
    Cl1 Co1 Cl1 . 2_556 110.64(4) y
    C1 N1 C7 . . 105.44(16) ?
    C1 N1 Co1 . . 123.48(12) ?
    C7 N1 Co1 . . 131.06(14) ?
    C1 N2 C6 . . 107.13(16) ?
    C1 N2 C5 . . 121.17(19) ?
    C6 N2 C5 . . 131.65(19) ?
    C3 C2 C1 . . 118.9(2) ?
    C3 C2 H2 . . 120.5 ?
    C1 C2 H2 . . 120.5 ?
    N1 C1 N2 . . 110.35(16) ?
    N1 C1 C2 . . 130.48(17) ?
    N2 C1 C2 . . 119.15(17) ?
    C7 C6 N2 . . 106.79(17) ?
    C7 C6 H6 . . 126.6 ?
    N2 C6 H6 . . 126.6 ?
    C4 C5 N2 . . 119.0(2) ?
    C4 C5 H5 . . 120.5 ?
    N2 C5 H5 . . 120.5 ?
    C6 C7 N1 . . 110.28(19) ?
    C6 C7 H7 . . 124.9 ?
    N1 C7 H7 . . 124.9 ?
    C2 C3 C4 . . 120.7(2) ?
    C2 C3 H3 . . 119.6 ?
    C4 C3 H3 . . 119.6 ?
    C5 C4 C3 . . 120.9(2) ?
    C5 C4 H4 . . 119.6 ?
    C3 C4 H4 . . 119.6 ?
loop_
    _geom_torsion_atom_site_label_1
    _geom_torsion_atom_site_label_2
    _geom_torsion_atom_site_label_3
    _geom_torsion_atom_site_label_4
    _geom_torsion_site_symmetry_1
    _geom_torsion_site_symmetry_2
    _geom_torsion_site_symmetry_3
    _geom_torsion_site_symmetry_4
    _geom_torsion
    _geom_torsion_publ_flag
    N1 Co1 N1 C1 2_556 . . . -157.31(17) ?
    Cl1 Co1 N1 C1 2_556 . . . -39.88(15) ?
    Cl1 Co1 N1 C1 . . . . 81.68(14) ?
    N1 Co1 N1 C7 2_556 . . . 24.35(15) ?
    Cl1 Co1 N1 C7 2_556 . . . 141.78(16) ?
    Cl1 Co1 N1 C7 . . . . -96.66(17) ?
    C7 N1 C1 N2 . . . . -1.1(2) ?
    Co1 N1 C1 N2 . . . . -179.77(11) ?
    C7 N1 C1 C2 . . . . 177.4(2) ?
    Co1 N1 C1 C2 . . . . -1.3(3) ?
    C6 N2 C1 N1 . . . . 1.2(2) ?
    C5 N2 C1 N1 . . . . -176.69(16) ?
    C6 N2 C1 C2 . . . . -177.42(18) ?
    C5 N2 C1 C2 . . . . 4.7(3) ?
    C3 C2 C1 N1 . . . . 179.1(2) ?
    C3 C2 C1 N2 . . . . -2.6(3) ?
    C1 N2 C6 C7 . . . . -0.9(2) ?
    C5 N2 C6 C7 . . . . 176.8(2) ?
    C1 N2 C5 C4 . . . . -2.7(3) ?
    C6 N2 C5 C4 . . . . 180.0(2) ?
    N2 C6 C7 N1 . . . . 0.2(2) ?
    C1 N1 C7 C6 . . . . 0.5(2) ?
    Co1 N1 C7 C6 . . . . 179.08(14) ?
    C1 C2 C3 C4 . . . . -1.3(3) ?
    N2 C5 C4 C3 . . . . -1.3(3) ?
    C2 C3 C4 C5 . . . . 3.4(4) ?
loop_
    _geom_hbond_atom_site_label_D
    _geom_hbond_atom_site_label_H
    _geom_hbond_atom_site_label_A
    _geom_hbond_site_symmetry_A
    _geom_hbond_distance_DH
    _geom_hbond_distance_HA
    _geom_hbond_distance_DA
    _geom_hbond_angle_DHA
    C5 H5 Cl1 3_556 0.93 2.893 3.6630(10)
                                        141
    C7 H7 Cl1 1_545 0.93 2.883 3.7340(10)
                                        153
_shelx_hkl_file
;
   0  -1   0 2914.68   70.84
   0  -1   0 3004.51   73.98
   0   1   0 2762.81   72.08
   0  -2   0  426.88   12.14
   0   2   0  438.05   11.49
   0   2   0  433.24   11.50
   0  -2   0  439.69   11.03
   0   3   0    7.06    1.01
   0  -3   0    8.09    1.06
   0  -3   0    6.24    0.68
   0   3   0    5.70    0.74
   0  -4   0    1.39    0.73
   0   4   0    0.30    0.64
   0   4   0    1.16    0.55
   0  -4   0    0.86    0.50
   0   5   0 1098.77   29.20
   0  -5   0 1110.70   30.64
   0   5   0 1102.15   29.03
   0  -6   0  190.19    7.49
   0   6   0  177.95    7.47
   0   7   0   44.97    3.76
   0  -7   0   50.08    3.64
   0   8   0   15.24    2.60
   0  -8   0   14.90    2.42
   0   9   0    0.48    1.50
  -1   9   0   12.42    2.78
   1  -8   0   49.81    4.21
  -1   8   0   37.99    3.79
   1  -7   0    3.81    1.54
  -1   7   0    4.94    1.71
  -1   6   0   36.34    3.01
   1  -6   0   40.99    3.24
   1  -5   0  100.95    4.07
  -1   5   0   98.67    4.69
   1  -5   0  107.03    5.11
   1  -4   0   45.07    2.08
   1  -4   0   43.10    2.78
   1  -4   0   43.80    2.27
  -1   4   0   41.64    2.58
   1  -3   0  408.70   12.18
   1  -3   0  400.17   11.04
  -1   3   0  412.94   11.42
   1  -3   0  410.16   10.87
   1  -2   0    1.24    0.53
   1  -2   0    2.19    0.38
   1  -2   0    1.58    0.62
  -1   2   0    2.07    0.61
   1  -1   0 2980.32   71.55
   1  -1   0 2991.95   79.94
   1  -1   0 2899.25   75.33
   1   0   0   -6.99    0.37
  -1  -1   0 2806.58   71.62
   1   1   0 2818.11   69.99
   1   2   0    0.90    0.58
   1   2   0    3.80    0.75
  -1  -2   0    3.53    0.64
   1   3   0  411.05   10.42
   1   3   0  405.78   11.74
  -1  -3   0  414.00   12.00
   1   3   0  423.04   11.77
  -1  -4   0   46.23    2.69
   1   4   0   43.13    2.80
   1   4   0   44.73    2.50
   1   4   0   43.14    1.72
   1   5   0   99.59    4.94
  -1  -5   0  100.25    4.63
   1   5   0  104.11    4.46
   1   6   0   46.21    3.57
   1   6   0   43.07    2.94
  -1  -6   0   44.01    3.21
  -1  -7   0    4.23    1.44
   1   7   0    4.24    1.60
   1   8   0   39.07    3.93
  -1  -8   0   41.12    3.48
   1   9   0   14.99    2.96
  -2   9   0   34.26    3.86
  -2   8   0   29.69    3.29
   2  -8   0   28.62    3.60
   2  -7   0  199.70    9.13
  -2   7   0  202.57    8.31
  -2   6   0   39.07    3.05
   2  -6   0   35.73    3.29
  -2   5   0    1.58    1.06
   2  -5   0    2.27    0.98
   2  -5   0    0.85    0.96
   2  -4   0 1213.05   30.63
   2  -4   0 1188.59   33.00
  -2   4   0 1170.50   30.43
   2  -3   0  280.96    8.95
  -2   3   0  270.25    8.12
   2  -3   0  270.20    8.25
   2  -2   0  512.63   14.09
  -2   2   0  499.52   13.02
   2  -2   0  492.09   13.46
   2  -1   0 8115.11  218.49
   2  -1   0 9657.48  234.40
   2  -1   0 9898.33  229.31
   2   0   0 7960.90  201.77
   2   0   0 7894.37  191.45
   2   1   0 9687.96  235.36
   2   1   0 9999.62  231.89
   2   1   0 9618.42  241.07
   2   2   0  519.09   12.69
   2   2   0  503.46   13.38
  -2  -2   0  507.76   13.83
   2   2   0  504.69   14.11
   2   3   0  266.71    8.36
  -2  -3   0  266.77    8.18
   2   3   0  279.06    8.60
   2   4   0 1176.00   30.84
  -2  -4   0 1166.62   31.79
   2   4   0 1202.29   31.48
   2   5   0    2.29    1.01
   2   5   0    2.90    1.24
  -2  -5   0    3.86    1.11
   2   6   0   40.16    3.00
  -2  -6   0   42.06    2.98
   2   6   0   36.69    3.30
  -2  -7   0  219.39    8.56
   2   7   0  208.11    9.22
   2   7   0  220.93    8.52
  -2  -8   0   33.97    3.18
   2   8   0   30.56    3.67
   2   9   0   41.23    4.55
  -3   9   0    2.92    1.98
  -3   8   0   58.30    4.50
   3  -8   0   54.36    5.00
   3  -7   0    1.21    1.51
  -3   7   0   -0.57    1.21
  -3   6   0  104.18    5.20
   3  -6   0  113.15    5.19
   3  -6   0   92.13    5.90
   3  -5   0   10.88    2.07
   3  -5   0   10.95    1.75
  -3   5   0   11.36    1.69
   3  -4   0  155.41    6.64
  -3   4   0  161.85    5.89
   3  -4   0  157.42    6.00
  -3   3   0  406.65   11.52
   3  -3   0  404.99   12.01
   3  -3   0  423.56   12.72
   3  -2   0  338.98    8.75
   3  -2   0  340.07   10.14
  -3   2   0  323.87    9.20
   3  -2   0  332.05    9.88
   3  -1   0  620.08   16.74
   3  -1   0  606.12   15.81
   3  -1   0  591.92   16.15
   3   0   0   -0.08    0.32
   3   0   0   -0.01    0.26
   3   0   0   -0.12    0.17
   3   0   0   -0.28    0.38
   3   1   0  597.69   14.94
   3   1   0  600.72   14.93
   3   1   0  522.16   15.64
   3   1   0  592.45   15.89
   3   2   0  328.13   10.14
  -3  -2   0  332.41    9.57
   3   2   0  341.11    8.75
   3   2   0  328.30    9.42
  -3  -3   0  403.81   11.68
   3   3   0  402.68   12.32
   3   3   0  412.12   11.83
  -3  -4   0  159.90    5.78
   3   4   0  159.75    6.32
   3   4   0  160.96    6.39
   3   5   0    9.85    1.92
   3   5   0    8.30    1.61
  -3  -5   0   11.73    1.64
   3   6   0  108.91    6.03
  -3  -6   0  107.60    5.19
   3   6   0  112.77    5.56
   3   7   0    0.80    1.45
   3   7   0    0.68    1.33
  -3  -7   0    1.10    1.24
  -3  -8   0   57.25    4.09
   3   8   0   50.25    4.66
   3   9   0    2.86    2.18
  -4   9   0    3.27    2.01
  -4   8   0    2.61    1.83
  -4   7   0   78.48    4.79
   4  -7   0   67.76    5.71
   4  -6   0  168.05    7.15
  -4   6   0  163.14    7.01
   4  -6   0  152.41    8.26
   4  -5   0  557.48   18.71
  -4   5   0  575.07   16.54
   4  -5   0  572.13   16.97
   4  -4   0   -0.41    0.84
  -4   4   0    1.76    0.90
   4  -4   0    1.55    1.01
  -4   3   0   14.47    1.50
   4  -3   0   14.88    1.79
   4  -3   0   13.00    1.70
   4  -2   0  260.23    7.26
   4  -2   0  255.61    8.55
   4  -2   0  265.29    8.56
   4  -1   0  119.92    4.61
   4  -1   0  114.22    4.13
   4  -1   0  116.55    4.68
   4   0   0 3983.43  101.26
   4   0   0 3918.20   96.27
   4   1   0  120.65    4.35
   4   1   0  113.55    4.32
   4   1   0  121.37    4.30
   4   1   0  115.74    4.80
   4   2   0  250.84    7.77
   4   2   0  259.14    8.53
   4   2   0  237.90    7.64
   4   2   0  248.76    7.11
   4   3   0   14.12    1.65
   4   3   0   13.77    1.77
  -4  -3   0   13.17    1.36
   4   4   0    1.25    0.89
   4   4   0    1.94    1.09
  -4  -4   0    0.25    0.72
  -4  -5   0  564.24   16.98
   4   5   0  591.03   17.75
   4   5   0  568.41   17.69
   4   6   0  155.49    7.79
  -4  -6   0  153.22    6.65
   4   6   0  170.64    7.49
   4   7   0   74.27    5.63
  -4  -7   0   70.57    4.48
   4   7   0   73.11    4.85
   4   8   0    3.81    2.18
   4   8   0    2.23    1.65
  -4  -8   0    2.73    1.63
   4   9   0    1.49    1.97
  -5   9   0    3.45    2.25
  -5   8   0   19.66    3.04
   5  -7   0    0.72    1.52
  -5   7   0    0.85    1.54
   5  -7   0   -0.62    1.31
   5  -6   0   72.79    5.74
  -5   6   0   75.65    4.50
   5  -6   0   77.99    4.89
  -5   5   0   16.60    2.11
   5  -5   0   12.08    2.21
   5  -5   0   11.75    2.43
   5  -4   0  406.49   12.88
   5  -4   0  386.05   13.53
  -5   4   0  384.71   11.83
  -5   3   0   43.31    2.56
   5  -3   0   40.69    3.03
   5  -3   0   42.25    3.08
   5  -2   0  104.27    4.85
   5  -2   0  103.73    4.69
   5  -1   0  328.37   10.47
   5  -1   0  330.15   10.54
   5  -1   0  335.26    9.88
   5   0   0   -0.46    0.59
   5   0   0   -0.23    0.40
   5   0   0   -0.87    0.49
   5   0   0   -1.40    0.82
   5   1   0  314.51   10.09
   5   1   0  339.43    9.81
   5   1   0  339.88    9.93
   5   1   0  326.57   10.56
   5   2   0  105.79    4.95
   5   2   0  101.68    4.23
   5   2   0  102.65    4.37
   5   2   0  106.87    3.97
  -5  -3   0   37.76    2.36
   5   3   0   43.68    3.14
   5   3   0   41.24    2.83
  -5  -4   0  396.92   12.09
   5   4   0  396.32   12.69
   5   4   0  391.00   13.25
  -5  -5   0   12.86    1.84
   5   5   0   10.96    2.25
   5   5   0   11.82    2.26
   5   6   0   82.53    5.17
   5   6   0   83.69    5.58
  -5  -6   0   78.99    4.51
   5   7   0    0.01    1.40
   5   7   0    0.46    1.61
  -5  -7   0   -0.84    1.12
   5   8   0   20.99    3.90
   6  -7   0   70.25    5.07
  -6   7   0   68.89    4.78
   6  -6   0    1.89    1.73
  -6   6   0    1.85    1.45
   6  -6   0   -1.24    1.30
  -6   5   0    2.53    1.27
   6  -5   0    1.26    1.43
   6  -5   0    4.76    1.81
   6  -4   0  212.26    8.75
   6  -4   0  221.29    9.28
  -6   4   0  225.41    7.91
  -6   3   0   13.94    1.78
   6  -3   0   12.94    2.24
   6  -3   0   14.70    2.10
   6  -2   0   -1.96    1.37
   6  -2   0    0.48    0.56
   6  -2   0    2.51    1.21
   6  -1   0  567.15   16.04
   6  -1   0  560.61   16.72
   6  -1   0  566.08   17.01
   6   0   0    5.58    1.26
   6   0   0    7.16    1.34
   6   0   0    5.74    1.36
   6   1   0  552.13   16.56
   6   1   0  561.49   15.73
   6   1   0  559.15   15.38
   6   1   0  526.18   16.11
   6   2   0    0.42    1.17
   6   2   0    2.78    1.22
   6   2   0    0.98    0.89
   6   3   0   16.13    2.11
  -6  -3   0   12.15    1.62
   6   3   0   13.05    2.32
  -6  -4   0  227.21    7.97
   6   4   0  224.02    9.25
   6   4   0  228.62    8.67
  -6  -5   0    2.67    1.28
   6   5   0    3.55    1.60
   6   5   0    9.88    2.18
   6   6   0    0.91    1.43
   6   6   0   -0.06    1.56
   6   7   0   85.24    6.45
   6   8   0    4.66    2.85
   7  -5   0    1.72    1.57
   7  -5   0    0.21    1.43
   7  -4   0   48.66    4.06
  -7   4   0   48.22    3.34
   7  -4   0   41.62    3.74
   7  -3   0   96.98    5.57
  -7   3   0   97.10    4.57
   7  -3   0   95.06    5.32
   7  -2   0   97.01    5.09
   7  -2   0   87.51    4.12
   7  -2   0   92.95    5.26
   7  -1   0  107.06    5.43
   7  -1   0   96.05    4.40
   7  -1   0  107.89    5.25
   7   0   0   -0.46    0.80
   7   0   0    0.70    0.76
   7   0   0    0.10    0.95
   7   0   0   -1.34    0.83
   7   1   0  112.13    4.97
   7   1   0  104.72    5.27
   7   1   0   76.65    4.20
   7   1   0   99.55    4.76
   7   2   0  103.34    5.65
   7   2   0  105.61    5.02
   7   3   0  106.24    5.31
   7   3   0  106.73    5.87
  -7  -3   0  101.02    4.69
   7   4   0   49.34    3.81
   7   4   0   45.80    4.04
   7   5   0    0.67    1.32
   7   5   0   -0.29    1.41
   7   6   0   35.12    4.16
   7   7   0   -0.07    2.29
   8  -5   0   49.76    5.05
   8  -4   0    2.01    1.83
   8  -4   0    1.51    1.72
   8  -3   0    2.24    1.47
   8  -3   0    0.52    1.38
   8  -2   0   -0.79    1.20
   8  -2   0   -0.57    1.12
   8  -1   0    0.56    1.40
   8  -1   0   -1.41    1.34
   8   0   0  330.73   11.68
   8   0   0  336.57   11.83
   8   1   0    1.89    1.23
   8   1   0    0.71    1.48
   8   1   0    0.20    0.74
   8   2   0   -0.68    1.04
   8   2   0   -0.32    1.28
   8   3   0    0.51    1.35
   8   3   0    0.38    1.29
   8   4   0    1.59    1.61
   8   4   0    1.16    1.57
   8   5   0   54.60    4.61
   8   6   0   22.50    3.87
   8   7   0    3.71    2.81
   9  -3   0    3.28    1.94
   9  -2   0    1.77    1.61
   9  -2   0   -0.10    1.42
   9  -1   0   57.66    4.72
   9   2   0    1.54    1.50
   9   3   0    0.38    1.53
  10  -1  -1    2.96    2.28
   9   3  -1   -0.24    1.64
   9   2  -1    3.79    2.00
   9   0  -1   66.91    4.56
   9  -1  -1    0.80    1.39
   9  -1  -1   -0.29    1.57
   9  -2  -1    3.19    1.90
   9  -2  -1    4.77    1.97
   9  -3  -1    1.08    1.55
   9  -3  -1    0.35    1.65
   8   7  -1    1.35    2.52
   8   6  -1   46.26    4.98
   8   5  -1    2.25    1.96
   8   4  -1   68.04    5.12
   8   3  -1    0.22    1.32
  -8  -3   1    0.22    1.02
   8   2  -1    1.98    1.44
   8   2  -1   -0.56    1.03
   8   1  -1  308.19   10.97
   8   1  -1  303.61   11.35
   8   0  -1   -0.71    1.23
   8   0  -1   -0.92    1.30
   8  -1  -1  297.58   11.14
   8  -1  -1  299.44   11.10
   8  -2  -1    0.61    1.26
   8  -2  -1    1.25    1.50
   8  -3  -1    0.49    1.28
   8  -3  -1    0.60    1.36
   8  -4  -1   64.46    4.90
   8  -4  -1   58.82    4.77
   8  -5  -1    2.65    2.11
   7   7  -1   32.54    4.65
   7   6  -1    1.60    2.01
   7   5  -1    7.88    2.13
  -7  -5   1    9.02    1.87
   7   5  -1    9.37    2.37
   7   4  -1   62.93    4.17
  -7  -4   1   66.11    3.83
   7   4  -1   66.77    4.76
   7   3  -1    0.48    1.37
  -7  -3   1    3.74    1.32
   7   3  -1    6.40    1.60
   7   2  -1  103.39    4.90
   7   2  -1  103.54    5.61
   7   1  -1   55.66    3.25
   7   1  -1   50.52    3.31
   7   1  -1   57.47    3.55
   7   1  -1   55.92    3.79
   7   0  -1   89.29    4.03
   7   0  -1   82.38    4.54
   7   0  -1   84.99    4.53
   7   0  -1   89.35    4.65
   7  -1  -1   56.20    3.72
   7  -1  -1   51.96    3.75
   7  -2  -1   97.97    5.22
   7  -2  -1  100.76    5.47
   7  -3  -1    2.84    1.49
   7  -3  -1    3.74    1.76
   7  -4  -1   65.47    4.66
   7  -4  -1   60.50    4.57
   7  -5  -1   10.22    2.40
   7  -5  -1    8.52    2.51
   6   8  -1   19.32    4.05
  -6  -7   1   45.27    3.71
   6   7  -1   42.95    4.93
  -6  -6   1   13.18    2.19
   6   6  -1   20.26    2.98
   6   6  -1   20.75    3.30
   6   5  -1   16.60    2.61
   6   5  -1   16.67    2.69
  -6  -5   1   15.23    2.00
  -6  -4   1    2.73    1.23
   6   4  -1    2.15    1.58
   6   4  -1    2.92    1.41
   6   3  -1  329.60   10.48
   6   3  -1  316.00   11.49
  -6  -3   1  321.98   10.36
   6   2  -1  580.49   17.09
   6   2  -1  587.11   17.85
   6   1  -1  171.01    6.59
   6   1  -1  171.63    6.93
   6   1  -1  171.14    6.30
   6   1  -1  179.79    6.16
   6   0  -1   -0.05    0.69
   6   0  -1   -0.25    0.69
   6   0  -1   -0.08    0.46
   6   0  -1   -0.21    0.67
   6  -1  -1  164.85    6.67
   6  -1  -1  168.00    5.68
   6  -1  -1  163.42    6.68
   6  -1  -1  174.58    6.27
   6  -2  -1  582.17   17.24
   6  -2  -1  569.51   17.56
   6  -3  -1  298.89   10.79
  -6   3   1  316.09    9.55
   6  -3  -1  302.72   11.00
   6  -4  -1    2.02    1.61
   6  -4  -1    2.18    1.36
  -6   4   1    1.24    1.19
   6  -5  -1   12.02    2.57
   6  -5  -1   10.07    2.19
  -6   5   1   14.18    2.05
   6  -6  -1   16.68    3.34
   6  -6  -1   15.70    2.62
   6  -7  -1   56.42    4.62
   5   8  -1   10.29    3.15
   5   7  -1   40.56    4.53
  -5  -7   1   35.57    3.27
   5   7  -1   39.31    3.81
  -5  -6   1   18.83    2.46
   5   6  -1   17.09    2.63
   5   6  -1   24.97    3.36
  -5  -5   1  239.23    8.47
   5   5  -1  228.35    9.34
   5   5  -1  237.22    9.48
   5   4  -1   52.23    3.56
  -5  -4   1   47.55    2.90
   5   4  -1   54.46    3.74
   5   3  -1  107.30    5.33
  -5  -3   1  116.96    4.62
   5   3  -1  115.33    4.93
   5   2  -1  122.83    4.82
   5   2  -1  130.22    5.62
   5   2  -1  128.48    5.01
   5   2  -1  132.36    4.49
   5   1  -1   15.48    1.51
   5   1  -1   16.74    1.58
   5   1  -1   12.77    1.69
   5   1  -1   11.91    1.39
   5   0  -1 1125.94   30.33
   5   0  -1 1120.50   27.94
   5   0  -1 1094.45   28.86
   5  -1  -1   14.38    1.80
   5  -1  -1   15.48    1.35
   5  -1  -1   15.26    1.52
   5  -1  -1   12.38    1.58
   5  -2  -1  128.37    5.40
   5  -2  -1  120.17    5.27
  -5   3   1  110.14    4.40
   5  -3  -1  106.92    5.16
   5  -3  -1  115.74    5.33
  -5   4   1   55.50    3.22
   5  -4  -1   50.03    3.67
   5  -4  -1   57.04    4.01
   5  -5  -1  225.52   10.05
   5  -5  -1  238.54    9.12
  -5   5   1  233.88    8.39
  -5   6   1   20.72    2.55
   5  -6  -1   17.27    2.64
   5  -6  -1   15.22    3.03
  -5   7   1   43.52    3.63
   5  -7  -1   40.61    3.71
   5  -7  -1   40.27    4.98
  -5   8   1   10.55    2.47
   4   9  -1    2.07    2.05
  -4  -8   1   -1.33    1.26
   4   8  -1    0.08    1.55
   4   8  -1    0.54    1.72
   4   7  -1   13.39    2.77
   4   7  -1    9.24    2.16
  -4  -7   1   11.99    2.19
  -4  -6   1  330.13   11.51
   4   6  -1  356.34   12.25
   4   6  -1  332.41   12.64
   4   5  -1   87.01    5.17
   4   5  -1   83.25    4.85
  -4  -5   1   87.24    4.28
  -4  -4   1  270.76    8.92
   4   4  -1  270.80    9.74
   4   4  -1  291.08    9.61
   4   3  -1  215.38    7.28
   4   3  -1  212.71    7.82
  -4  -3   1  215.72    7.09
   4   2  -1   60.33    2.82
   4   2  -1   55.16    2.72
   4   2  -1   60.56    2.34
   4   2  -1   54.71    3.13
   4   1  -1  853.46   22.77
   4   1  -1  824.80   21.43
   4   1  -1  837.23   22.79
   4   0  -1    1.13    0.61
   4   0  -1   -2.99    0.71
   4   0  -1   -1.55    0.45
   4   0  -1    1.24    0.78
   4  -1  -1  829.34   22.08
   4  -1  -1  848.72   23.05
   4  -1  -1  819.69   20.90
   4  -1  -1  848.51   21.99
   4  -2  -1   62.04    2.43
  -4   2   1   53.11    2.50
   4  -2  -1   60.88    3.26
   4  -2  -1   61.95    3.18
  -4   3   1  210.60    6.80
   4  -3  -1  214.71    7.58
   4  -3  -1  218.00    7.87
   4  -4  -1  275.04    9.43
   4  -4  -1  285.00   10.20
  -4   4   1  267.71    8.73
  -4   5   1   88.50    4.38
   4  -5  -1   77.29    5.07
   4  -5  -1   79.48    4.65
  -4   6   1  334.00   11.41
   4  -6  -1  337.18   13.55
   4  -6  -1  353.29   11.74
  -4   7   1   15.02    2.36
   4  -7  -1   12.64    3.03
  -4   8   1    0.39    1.50
  -4   9   1    5.41    2.08
   3   9  -1   15.20    3.32
  -3  -8   1    3.39    1.73
   3   8  -1    6.75    2.38
  -3  -7   1  191.57    8.02
   3   7  -1  203.77    8.28
   3   7  -1  188.32    8.90
   3   6  -1    3.95    1.49
  -3  -6   1    6.55    1.58
   3   6  -1    5.17    1.79
  -3  -5   1  347.48   11.45
   3   5  -1  363.57   12.17
   3   5  -1  363.02   11.87
  -3  -4   1  187.05    6.48
   3   4  -1  176.63    6.94
   3   4  -1  189.14    7.06
   3   3  -1  622.14   17.69
  -3  -3   1  623.88   17.30
   3   3  -1  624.23   16.94
   3   2  -1  498.64   13.18
  -3  -2   1  497.29   13.72
   3   2  -1  478.67   12.38
   3   2  -1  494.35   14.09
   3   1  -1  734.63   19.47
   3   1  -1  721.34   19.53
   3   1  -1  712.37   18.26
   3   0  -1  584.67   16.89
   3   0  -1  658.30   16.58
   3   0  -1  651.26   17.43
   3   0  -1  655.95   15.96
   3  -1  -1  708.89   18.87
   3  -1  -1  719.32   19.73
   3  -1  -1  717.70   17.93
   3  -1  -1  743.57   18.82
  -3   2   1  500.69   13.00
   3  -2  -1  503.32   12.97
   3  -2  -1  495.59   14.29
   3  -2  -1  484.84   13.73
  -3   3   1  618.00   16.67
   3  -3  -1  633.04   16.15
   3  -3  -1  651.67   17.45
   3  -3  -1  627.48   18.24
   3  -4  -1  176.39    7.15
   3  -4  -1  181.53    6.57
  -3   4   1  178.99    6.31
   3  -5  -1  375.27   11.50
   3  -5  -1  346.12   12.79
  -3   5   1  368.07   11.41
   3  -6  -1    4.69    1.58
  -3   6   1    8.03    1.76
   3  -6  -1    2.75    1.55
   3  -7  -1  176.34    9.06
  -3   7   1  188.84    7.90
  -3   8   1    6.28    2.00
   3  -8  -1    3.33    1.98
  -3   9   1   17.23    3.00
   2   9  -1    2.82    1.79
   2   8  -1  133.01    7.41
  -2  -8   1  143.25    6.82
  -2  -7   1   88.55    4.96
   2   7  -1   94.28    5.64
   2   6  -1  186.87    7.18
  -2  -6   1  172.07    7.07
   2   6  -1  180.14    7.81
   2   5  -1  239.00    8.39
  -2  -5   1  242.34    8.48
   2   5  -1  238.97    8.85
   2   4  -1   44.75    2.93
  -2  -4   1   45.57    2.65
   2   4  -1   41.58    2.68
  -2  -3   1  775.04   20.90
   2   3  -1  769.30   20.90
   2   3  -1  769.76   20.36
  -2  -2   1 2211.10   57.12
   2   2  -1 2276.95   53.86
   2   2  -1 2180.69   56.13
   2   1  -1 1760.85   42.74
   2   1  -1 1782.49   45.32
   2   1  -1 1730.29   44.41
   2   0  -1   -3.16    0.53
   2   0  -1   -3.90    0.51
   2  -1  -1 1799.00   45.70
   2  -1  -1 1765.64   44.14
   2  -1  -1 1734.46   43.39
   2  -2  -1 2233.21   55.33
   2  -2  -1 2224.79   57.47
   2  -2  -1 2197.79   54.58
  -2   2   1 2232.55   53.55
   2  -3  -1  817.49   20.38
   2  -3  -1  793.82   20.92
  -2   3   1  773.68   20.55
   2  -3  -1  813.36   22.29
  -2   4   1   45.02    2.65
   2  -4  -1   44.83    2.64
   2  -4  -1   44.93    2.97
  -2   5   1  231.32    8.15
   2  -5  -1  246.44    7.94
   2  -5  -1  232.65    9.09
   2  -6  -1  182.05    6.57
  -2   6   1  175.22    7.04
   2  -6  -1  159.13    7.65
  -2   7   1   95.31    5.18
   2  -7  -1   79.22    5.35
  -2   8   1  141.75    7.09
   2  -8  -1  130.74    7.53
  -2   9   1    2.51    1.83
   1   9  -1   17.16    3.11
  -1  -8   1    9.48    2.02
   1   8  -1    7.32    2.04
   1   7  -1  127.09    6.57
  -1  -7   1  130.33    6.13
   1   6  -1    8.88    1.58
   1   6  -1    7.06    1.74
  -1  -6   1    7.32    1.58
  -1  -5   1  722.25   20.55
   1   5  -1  704.52   19.71
   1   5  -1  700.27   20.07
   1   4  -1  144.67    5.78
   1   4  -1  145.65    5.37
  -1  -4   1  156.87    5.73
   1   4  -1  153.31    4.31
   1   3  -1  801.28   21.67
  -1  -3   1  824.10   22.31
  -1  -3   1  830.88   20.18
   1   3  -1  823.08   21.43
   1   2  -1  593.90   15.97
   1   2  -1  609.96   15.64
  -1  -2   1  602.82   16.21
   1   1  -1  340.39    9.38
  -1  -1   1  336.87    9.39
  -1  -1   1  359.85    8.85
   1   0  -1 2177.08   54.02
   1   0  -1 2126.93   52.59
   1   0  -1 2029.35   51.14
   1  -1  -1  344.18    9.07
   1  -1  -1  342.89    8.96
   1  -1  -1  345.52    9.48
  -1   2   1  612.26   15.65
   1  -2  -1  627.14   15.72
   1  -2  -1  590.14   15.66
   1  -2  -1  616.48   16.68
   1  -3  -1  845.72   23.05
  -1   3   1  824.41   21.52
   1  -3  -1  812.95   21.35
   1  -3  -1  867.28   21.66
   1  -4  -1  149.45    5.97
   1  -4  -1  157.53    5.09
  -1   4   1  151.09    5.62
   1  -4  -1  149.35    5.10
   1  -5  -1  712.58   21.10
  -1   5   1  709.88   19.73
   1  -6  -1    9.36    1.85
  -1   6   1   11.39    1.98
   1  -7  -1  124.55    6.47
  -1   7   1  122.67    6.14
  -1   8   1   10.74    2.35
   1  -8  -1    7.54    2.13
  -1   9   1   12.48    2.72
   0   9  -1   23.44    3.42
   0   8  -1   -0.15    1.20
   0  -8   1   -0.18    1.10
   0   7  -1   41.73    3.50
   0  -7   1   40.32    3.34
   0   6  -1  700.91   20.29
   0  -6   1  702.94   20.94
   0   5  -1  360.41   10.76
   0  -5   1  370.78   11.90
   0   5  -1  364.66   11.55
   0  -4   1  412.62   11.07
   0  -4   1  425.20   12.72
   0   4  -1  407.82   12.14
   0   4  -1  411.60   11.64
   0  -3   1  441.73   11.34
   0   3  -1  435.91   11.83
   0   3  -1  429.50   12.11
   0  -3   1  432.23   12.73
   0   2  -1  782.75   20.29
   0  -2   1  789.25   21.32
   0  -2   1  808.47   19.69
   0   2  -1  797.40   20.08
   0  -1   1 2471.22   62.43
   0  -1   1 2637.28   65.89
   0   1  -1 2622.17   64.38
   0   0   1    0.15    0.08
   0   1   1 2231.61   59.08
   0  -1  -1 2648.01   62.42
   0   2   1  829.32   19.93
   0  -2  -1  800.48   21.32
   0   2   1  801.90   20.13
   0   2   1  769.60   20.52
   0   3   1  430.22   11.27
   0  -3  -1  430.70   12.45
   0   3   1  426.61   11.77
   0   3   1  426.88   11.93
   0  -4  -1  405.36   12.52
   0   4   1  416.98   11.19
   0   4   1  420.73   12.20
   0   4   1  410.94   11.79
   0  -5  -1  350.33   11.61
   0   5   1  374.68   11.61
   0   6   1  677.67   19.88
   0  -6  -1  685.97   20.50
   0   7   1   52.96    3.94
   0  -7  -1   38.46    3.32
   0  -8  -1    0.63    1.19
   0   8   1    0.05    1.23
   0   9   1   21.49    3.33
  -1   9  -1   12.41    2.76
   1  -8   1   10.31    2.27
  -1   8  -1    8.21    2.21
  -1   7  -1   68.26    4.45
   1  -7   1   67.43    4.54
  -1   6  -1   10.88    1.99
   1  -6   1   11.39    1.98
  -1   5  -1  156.82    6.39
   1  -5   1  167.16    6.86
   1  -5   1  168.47    5.73
  -1   4  -1  296.23    9.39
   1  -4   1  310.59    8.83
   1  -4   1  305.28   10.06
  -1   4  -1  296.40    8.42
  -1   3  -1  178.41    5.82
  -1   3  -1  178.94    5.03
   1  -3   1  179.54    5.54
   1  -3   1  170.83    6.19
  -1   2  -1 1164.66   28.60
   1  -2   1 1160.23   28.83
  -1   2  -1 1167.73   29.33
   1  -2   1 1146.31   30.64
   1  -1   1  147.95    4.50
  -1   1  -1  158.07    4.31
   1  -1   1  160.99    4.67
   1   0   1 3493.67   86.04
   1   0   1 3178.33   80.73
  -1  -1  -1  153.32    4.26
   1   1   1  146.69    4.51
   1   1   1  146.87    3.97
  -1  -2  -1 1179.63   30.63
   1   2   1 1193.93   28.99
   1   2   1 1144.49   30.04
   1   2   1 1168.86   28.62
  -1  -3  -1  181.77    5.99
   1   3   1  178.90    6.02
   1   3   1  177.31    5.93
   1   3   1  183.00    4.96
   1   4   1  297.88    9.47
   1   4   1  303.97    9.73
   1   4   1  308.90    8.27
  -1  -4  -1  325.71    9.83
  -1  -5  -1  158.75    6.26
   1   5   1  164.21    6.61
   1   5   1  165.94    6.14
   1   6   1   12.84    1.80
  -1  -6  -1   11.17    1.83
   1   6   1   13.99    2.24
   1   7   1   71.59    4.73
  -1  -7  -1   72.90    4.34
   1   8   1    3.67    1.92
  -1  -8  -1    6.27    1.76
   1   9   1   11.25    2.75
  -2   9  -1   -1.69    1.41
   2  -8   1  123.04    7.12
  -2   8  -1  119.32    6.53
   2  -7   1  100.29    6.03
  -2   7  -1   94.90    5.33
   2  -6   1   50.16    3.93
  -2   6  -1   55.77    3.75
   2  -5   1  129.00    6.26
  -2   5  -1  130.23    5.59
   2  -5   1  134.85    5.25
   2  -4   1   20.02    1.87
  -2   4  -1   20.60    1.87
   2  -4   1   21.29    2.13
   2  -3   1 2204.10   54.10
   2  -3   1 2210.70   57.40
  -2   3  -1 2141.79   53.32
   2  -2   1 3445.44   85.95
   2  -2   1 3531.35   90.58
  -2   2  -1 3629.13   84.69
   2  -1   1 3635.09   84.41
   2  -1   1 3525.62   85.85
   2  -1   1 3523.92   87.96
   2  -1   1 3476.56   90.25
   2   0   1   -0.59    0.26
   2   0   1   -0.26    0.35
   2   0   1   -0.81    0.14
   2   0   1   -0.57    0.28
   2   1   1 3606.67   87.38
   2   1   1 3542.03   90.13
   2   1   1 3714.66   86.44
   2   1   1 3613.46   92.08
   2   2   1 3468.64   82.72
  -2  -2  -1 3375.83   87.81
   2   2   1 3482.07   86.30
   2   2   1 3463.59   83.26
  -2  -3  -1 2142.31   56.43
   2   3   1 2227.75   55.73
   2   3   1 2181.52   53.63
  -2  -4  -1   20.28    1.73
   2   4   1   18.96    1.93
   2   4   1   20.17    2.04
   2   5   1  139.02    5.75
   2   5   1  141.63    6.16
  -2  -5  -1  130.68    5.48
  -2  -6  -1   48.80    3.22
   2   6   1   40.08    3.47
   2   6   1   53.92    3.48
   2   7   1  105.92    6.10
   2   7   1  105.44    5.47
  -2  -7  -1  103.61    5.27
   2   8   1  112.15    6.73
  -2  -8  -1  118.85    6.02
   2   9   1    0.44    1.54
  -3   9  -1    9.90    2.56
   3  -8   1    1.39    1.64
  -3   8  -1    0.89    1.48
   3  -7   1   42.91    4.19
  -3   7  -1   43.88    3.62
   3  -6   1    7.59    2.12
  -3   6  -1   11.28    2.06
   3  -6   1    6.59    1.75
   3  -5   1   20.25    2.62
  -3   5  -1   20.71    2.16
   3  -5   1   16.60    1.95
  -3   4  -1  140.47    5.49
   3  -4   1  144.41    6.31
   3  -4   1  140.56    5.61
   3  -3   1    4.52    1.09
   3  -3   1    3.86    1.03
  -3   3  -1    4.21    0.90
   3  -2   1  788.00   20.74
   3  -2   1  794.81   21.47
  -3   2  -1  765.80   19.97
   3  -1   1   45.01    2.06
   3  -1   1   43.35    2.18
   3  -1   1   44.20    2.39
   3  -1   1   45.07    1.85
   3   0   1 2188.77   52.25
   3   0   1 2117.23   55.67
   3   0   1 2183.57   53.16
   3   1   1   45.35    2.11
   3   1   1   49.34    2.50
   3   1   1   46.17    2.22
   3   1   1   42.97    2.02
   3   2   1  780.30   20.23
   3   2   1  783.83   21.37
   3   2   1  803.55   19.72
  -3  -2  -1  765.13   20.81
  -3  -3  -1    3.80    0.78
   3   3   1    3.70    1.10
   3   3   1    3.48    0.49
   3   3   1    4.12    0.99
   3   4   1  151.02    6.13
  -3  -4  -1  147.95    5.51
   3   4   1  153.81    6.20
  -3  -5  -1   14.70    1.76
   3   5   1   13.93    1.99
   3   5   1   16.22    2.30
  -3  -6  -1   10.00    1.77
   3   6   1    9.19    2.13
   3   6   1   10.98    2.01
   3   7   1   47.56    3.78
  -3  -7  -1   46.14    3.42
   3   7   1   43.69    4.02
   3   8   1    3.34    1.94
  -3  -8  -1    2.57    1.60
   3   9   1    5.31    2.50
  -4   9  -1   19.02    3.26
  -4   8  -1   -0.74    1.37
   4  -7   1   12.74    2.94
  -4   7  -1   14.26    2.40
  -4   6  -1  180.79    7.48
   4  -6   1  166.00    8.73
   4  -6   1  183.54    7.51
   4  -5   1   27.98    2.90
   4  -5   1   28.40    3.30
  -4   5  -1   26.54    2.52
   4  -4   1  416.83   13.63
   4  -4   1  396.21   12.58
  -4   4  -1  398.52   12.04
  -4   3  -1   24.48    1.94
   4  -3   1   23.62    2.11
   4  -3   1   23.50    2.08
   4  -2   1   34.50    1.45
   4  -2   1   29.68    1.99
   4  -2   1   32.58    2.22
   4  -1   1 5186.07  128.71
   4  -1   1 5252.53  132.68
   4  -1   1 5162.88  126.29
   4  -1   1 5172.60  123.95
   4   0   1   -1.06    0.54
   4   0   1   -0.27    0.62
   4   0   1   -2.82    0.73
   4   1   1 5228.04  129.27
   4   1   1 5124.28  125.38
   4   1   1 5203.35  131.97
   4   1   1 5163.47  123.87
   4   2   1  105.23    3.58
   4   2   1   81.58    4.16
  -4  -3  -1   23.30    1.68
   4   3   1   24.08    2.19
   4   3   1   26.32    2.12
  -4  -4  -1  404.07   12.10
   4   4   1  404.40   12.70
   4   4   1  406.26   13.12
   4   5   1   22.45    2.78
  -4  -5  -1   29.42    2.37
   4   5   1   30.51    3.09
  -4  -6  -1  185.30    7.40
   4   6   1  190.83    8.67
   4   6   1  189.33    8.10
   4   7   1   16.28    3.07
  -4  -7  -1   15.96    2.24
   4   7   1   20.71    2.82
   4   8   1    2.92    1.67
   4   8   1    0.36    1.70
   4   9   1   25.46    4.17
  -5   8  -1    5.44    2.17
   5  -7   1    8.65    2.95
  -5   7  -1   13.06    2.47
   5  -7   1   16.28    2.68
   5  -6   1   14.26    3.03
  -5   6  -1   19.47    2.59
   5  -6   1   16.65    2.61
  -5   5  -1   33.14    2.92
   5  -5   1   34.66    3.72
   5  -5   1   29.19    2.96
  -5   4  -1   38.84    2.86
   5  -4   1   37.21    3.30
   5  -4   1   31.05    2.98
   5  -3   1   43.33    3.06
  -5   3  -1   40.44    2.63
   5  -3   1   40.26    3.02
   5  -2   1  131.98    5.46
   5  -2   1  135.17    5.76
   5  -2   1  133.10    4.89
   5  -1   1    4.45    0.98
   5  -1   1    4.66    1.33
   5  -1   1    8.62    1.33
   5  -1   1    5.19    1.06
   5   0   1  555.69   15.83
   5   0   1  564.75   15.25
   5   0   1  558.35   15.89
   5   1   1    6.60    1.11
   5   1   1    5.48    1.17
   5   1   1    6.97    1.35
   5   1   1    7.10    1.24
   5   2   1  131.55    4.93
   5   2   1  131.57    5.71
   5   2   1  133.60    4.85
   5   2   1  136.45    5.32
  -5  -3  -1   42.39    2.44
   5   3   1   44.86    2.93
   5   3   1   41.69    3.13
   5   4   1   31.89    3.06
  -5  -4  -1   38.23    2.50
   5   4   1   35.49    3.00
   5   5   1   27.53    3.09
  -5  -5  -1   35.11    2.62
   5   5   1   32.04    3.34
  -5  -6  -1   20.50    2.40
   5   6   1   21.85    2.88
   5   6   1   21.51    3.18
   5   7   1   13.60    2.63
   5   7   1   11.58    2.95
   5   8   1    2.68    2.32
  -6   8  -1   46.81    4.24
  -6   7  -1   19.74    2.96
   6  -6   1    7.49    2.56
  -6   6  -1    6.43    1.90
   6  -6   1   10.76    2.46
   6  -5   1    6.15    2.15
  -6   5  -1    6.82    1.74
   6  -5   1    4.70    1.84
  -6   4  -1    5.99    1.49
   6  -4   1    5.37    1.77
   6  -4   1    5.78    1.84
   6  -3   1  242.24    9.22
  -6   3  -1  239.96    8.17
   6  -3   1  240.73    9.25
   6  -2   1  743.45   19.62
   6  -2   1  727.06   21.21
   6  -2   1  727.14   21.41
   6  -1   1  124.20    5.77
   6  -1   1  135.12    5.66
   6  -1   1  135.31    5.18
   6   0   1    0.17    0.84
   6   0   1   -0.53    0.53
   6   0   1   -0.78    0.62
   6   0   1    0.21    0.70
   6   1   1  134.47    5.87
   6   1   1  135.75    5.40
   6   1   1  133.65    5.57
   6   1   1  142.62    5.47
   6   2   1  771.64   20.86
   6   2   1  766.51   21.28
   6   2   1  734.27   22.05
   6   3   1  249.52    8.77
  -6  -3  -1  238.56    7.99
   6   3   1  232.34    9.28
  -6  -4  -1    6.04    1.37
   6   4   1    8.40    1.93
   6   4   1    9.99    2.14
   6   5   1    5.21    1.75
   6   5   1    3.05    1.45
   6   6   1    9.18    2.28
   6   6   1    4.15    2.09
   6   7   1   23.79    4.05
   6   8   1   45.02    5.69
   7  -6   1    0.46    1.91
   7  -5   1   19.99    2.96
   7  -5   1   19.15    3.24
  -7   5  -1   15.26    2.28
   7  -4   1    8.09    2.09
   7  -4   1    9.67    2.28
  -7   4  -1    7.02    1.73
   7  -3   1   39.31    3.50
   7  -3   1   36.13    3.28
  -7   3  -1   36.20    2.84
   7  -2   1   61.87    4.30
   7  -2   1   67.84    4.18
   7  -2   1   68.14    3.67
   7  -1   1   32.21    2.57
   7  -1   1   32.08    2.76
   7  -1   1   28.86    2.98
   7   0   1   35.58    2.78
   7   0   1   39.10    2.76
   7   0   1   43.84    3.25
   7   1   1   33.88    2.67
   7   1   1   33.76    2.87
   7   1   1   35.39    2.70
   7   1   1   27.69    2.74
   7   2   1   61.51    4.16
   7   2   1   63.10    3.85
   7   3   1   39.87    3.29
   7   3   1   36.74    3.52
   7   4   1    8.32    2.05
   7   4   1    9.92    2.29
   7   5   1   11.17    2.50
   7   5   1   20.50    3.00
   7   6   1    0.64    1.82
   7   7   1   22.04    4.10
   8  -5   1    4.38    2.43
   8  -4   1   39.31    4.16
   8  -4   1   45.52    4.24
   8  -3   1   16.97    2.90
   8  -3   1   19.92    2.82
   8  -2   1    4.69    1.76
   8  -2   1    4.02    1.74
   8  -1   1   80.04    5.22
   8  -1   1   86.80    4.41
   8   0   1   -0.92    1.31
   8   0   1    0.54    1.23
   8   1   1   91.69    5.24
   8   1   1   87.67    4.79
   8   2   1    7.16    1.84
   8   2   1    6.36    1.99
   8   3   1   22.03    2.82
   8   3   1   18.23    2.80
   8   4   1   43.67    3.97
   8   4   1   43.80    4.21
   8   5   1    4.90    2.21
   8   6   1   35.48    4.58
   9  -2   1   11.20    2.64
   9  -1   1   -1.06    1.58
   9   2   1   10.71    2.54
   9   3   1   29.08    3.68
   9   6   1    3.60    2.60
  10  -1  -2    9.28    2.61
  10  -1  -2    8.90    2.49
   9   3  -2   -0.30    1.54
   9   2  -2   -0.55    1.30
   9   2  -2   -1.58    1.38
   9   1  -2   55.34    4.10
   9   0  -2    0.14    1.27
   9  -1  -2   54.25    4.25
   9  -1  -2   51.31    4.37
   9  -2  -2    0.67    1.58
   9  -2  -2    0.07    1.40
   9  -3  -2    2.32    1.73
   9  -3  -2    6.20    2.28
   8   4  -2   11.43    2.65
  -8  -4   2   11.00    2.03
  -8  -3   2    1.23    1.13
   8   3  -2    1.22    1.35
   8   2  -2   21.86    2.56
   8   2  -2   25.49    3.16
   8   1  -2   37.37    3.59
   8   1  -2   39.28    3.24
   8   0  -2  157.23    7.18
   8   0  -2  166.10    7.14
   8  -1  -2   37.87    3.47
   8  -1  -2   35.69    3.29
   8  -2  -2   17.15    2.65
   8  -2  -2   22.35    2.88
   8  -3  -2    2.50    1.53
   8  -3  -2    1.08    1.41
   8  -4  -2   15.60    2.90
   8  -4  -2   15.96    2.91
   7   7  -2   15.09    3.81
   7   6  -2   44.68    4.73
  -7  -6   2   42.63    3.60
  -7  -5   2   11.01    1.97
   7   5  -2    9.39    2.21
   7   5  -2   13.23    2.65
   7   4  -2    0.98    1.18
  -7  -4   2   -0.71    1.04
   7   4  -2   -0.21    1.21
  -7  -3   2  124.14    5.48
   7   3  -2  122.16    6.47
   7   2  -2   57.76    4.09
   7   2  -2   57.04    3.57
   7   1  -2   44.63    3.44
   7   1  -2   42.59    3.11
   7   1  -2   41.77    2.91
   7   0  -2   -0.19    0.57
   7   0  -2   -0.39    0.89
   7   0  -2   -0.07    0.96
   7  -1  -2   43.43    3.33
   7  -1  -2   40.37    3.21
   7  -2  -2   59.25    4.19
   7  -2  -2   59.60    4.04
   7  -3  -2  122.54    6.32
   7  -3  -2  124.48    6.31
   7  -4  -2   -0.14    1.22
   7  -4  -2    0.27    1.28
   7  -5  -2   14.14    2.90
   7  -5  -2   12.57    2.54
   7  -6  -2   40.71    3.94
   6   8  -2    8.24    3.03
  -6  -7   2   34.26    3.44
   6   7  -2   28.32    4.28
  -6  -6   2   31.59    2.90
   6   6  -2   34.22    4.02
   6   6  -2   34.52    3.67
   6   5  -2   32.49    3.48
  -6  -5   2   32.79    2.84
   6   5  -2   35.83    3.56
   6   4  -2  420.05   13.30
  -6  -4   2  417.44   13.04
   6   4  -2  395.88   14.07
  -6  -3   2  103.79    4.62
   6   3  -2   96.93    5.34
   6   2  -2  433.67   14.19
   6   2  -2  439.33   13.61
   6   2  -2  449.06   12.84
   6   1  -2  164.30    6.52
   6   1  -2  173.19    6.17
   6   1  -2  167.44    5.83
   6   1  -2  170.26    6.88
   6   0  -2   12.25    1.70
   6   0  -2   13.28    1.38
   6   0  -2   21.42    2.02
   6   0  -2    9.07    1.46
   6  -1  -2  162.48    5.37
   6  -1  -2  161.38    6.66
   6  -1  -2  161.40    6.55
   6  -1  -2  173.74    6.33
  -6   2   2  418.15   11.67
   6  -2  -2  422.86   13.33
   6  -2  -2  405.59   13.49
   6  -3  -2   99.58    5.27
   6  -3  -2   96.06    5.24
   6  -4  -2  395.42   14.18
   6  -4  -2  402.36   13.48
   6  -5  -2   25.99    3.44
   6  -5  -2   26.32    3.10
   6  -6  -2   29.58    4.15
   6  -6  -2   37.41    3.67
   6  -7  -2   26.44    3.33
   5   8  -2    2.01    2.05
   5   7  -2    2.01    1.73
   5   7  -2    7.16    2.39
  -5  -7   2    3.20    1.67
   5   6  -2  116.02    6.64
  -5  -6   2  110.99    5.55
   5   6  -2  117.57    6.32
   5   5  -2  120.21    6.22
  -5  -5   2  124.76    5.46
   5   5  -2  122.76    6.33
   5   4  -2   61.97    3.84
  -5  -4   2   58.02    3.34
   5   4  -2   57.26    3.87
  -5  -3   2   17.91    1.71
   5   3  -2   15.93    2.10
   5   3  -2   21.08    2.03
   5   2  -2    8.62    1.51
   5   2  -2    6.40    0.91
   5   2  -2    8.98    1.29
   5   2  -2    6.24    1.14
   5   1  -2  511.02   13.56
   5   1  -2  488.11   14.69
   5   1  -2  501.44   14.87
   5   1  -2  497.83   13.76
   5   0  -2   -0.55    0.50
   5   0  -2   -1.11    0.72
   5   0  -2   -0.51    0.67
   5   0  -2    0.93    0.81
   5  -1  -2  517.97   14.20
   5  -1  -2  483.86   14.30
   5  -1  -2  505.76   14.95
   5  -1  -2  469.53   12.87
   5  -2  -2    4.92    0.97
   5  -2  -2    8.18    1.58
  -5   2   2    6.87    0.99
   5  -2  -2    7.93    1.45
   5  -3  -2   21.31    2.33
   5  -3  -2   21.52    2.29
  -5   3   2   18.84    1.70
   5  -4  -2   56.81    3.99
   5  -4  -2   56.77    3.77
  -5   4   2   61.47    3.33
   5  -5  -2  115.42    5.88
  -5   5   2  129.55    5.51
   5  -5  -2  114.48    6.55
  -5   6   2  120.58    5.70
   5  -6  -2  120.94    6.12
   5  -6  -2  107.08    7.04
   5  -7  -2    1.90    1.75
   4   9  -2    0.18    1.92
   4   8  -2   -1.33    1.39
   4   7  -2    7.80    2.26
  -4  -7   2    6.33    1.79
   4   7  -2    7.50    2.07
  -4  -6   2    4.94    1.64
   4   6  -2    1.62    1.66
   4   6  -2   14.09    2.61
  -4  -5   2  830.91   23.73
   4   5  -2  831.42   23.96
   4   5  -2  843.27   24.25
   4   4  -2    2.63    1.20
   4   4  -2    1.63    1.05
  -4  -4   2    2.51    0.98
   4   3  -2  125.27    4.92
   4   3  -2  120.92    5.31
  -4  -3   2  121.19    4.73
   4   2  -2  775.95   20.99
   4   2  -2  740.09   21.06
   4   1  -2  221.59    6.47
   4   1  -2  229.58    7.40
   4   1  -2  206.73    6.48
   4   1  -2  214.72    7.13
   4   0  -2 4577.58  111.99
   4   0  -2 4681.05  118.24
   4   0  -2 4662.33  115.17
   4   0  -2 4543.58  109.85
   4  -1  -2  209.28    7.18
   4  -1  -2  208.43    6.97
   4  -1  -2  216.99    6.72
   4  -1  -2  210.04    5.96
   4  -2  -2  763.36   20.75
   4  -2  -2  786.02   20.18
   4  -2  -2  755.06   21.61
  -4   2   2  762.15   19.44
   4  -3  -2  118.82    5.27
  -4   3   2  123.34    4.48
   4  -3  -2  122.69    5.18
   4  -4  -2    1.20    0.99
  -4   4   2    2.08    0.89
   4  -4  -2    0.96    1.10
   4  -5  -2  863.12   23.99
   4  -5  -2  845.28   26.03
  -4   5   2  867.12   23.30
   4  -6  -2    5.73    2.10
  -4   6   2    3.04    1.47
   4  -6  -2    1.35    1.58
  -4   7   2    5.53    1.86
   4  -7  -2   12.73    2.87
  -4   7   2    5.70    1.78
  -4   8   2   -0.52    1.36
  -4   9   2    0.24    1.64
   3   9  -2    1.22    1.92
  -3  -8   2   38.23    3.55
   3   8  -2   32.49    4.04
   3   7  -2   40.71    4.06
   3   7  -2   42.99    3.59
  -3  -7   2   42.92    3.47
  -3  -6   2  246.65    9.36
   3   6  -2  260.16   10.25
   3   6  -2  265.59    9.61
   3   5  -2  134.99    6.33
   3   5  -2  136.24    5.96
  -3  -5   2  129.98    5.57
  -3  -4   2    2.88    0.89
   3   4  -2    3.16    1.12
   3   4  -2    3.78    1.18
   3   3  -2  465.29   13.96
  -3  -3   2  480.32   13.68
   3   3  -2  482.13   13.49
  -3  -2   2  401.25   10.08
   3   2  -2  391.86   11.70
   3   1  -2  663.27   18.08
   3   1  -2  648.71   16.87
   3   1  -2  686.84   16.77
   3   1  -2  667.34   18.23
   3   0  -2    0.05    0.36
   3   0  -2   -0.38    0.32
   3   0  -2   -0.28    0.32
   3  -1  -2  649.97   17.26
   3  -1  -2  655.67   17.32
   3  -1  -2  670.30   16.24
   3  -1  -2  648.90   18.11
   3  -2  -2  387.83   11.62
   3  -2  -2  392.77   10.53
  -3   2   2  389.03   10.34
   3  -2  -2  385.27   11.19
   3  -3  -2  478.13   13.65
  -3   3   2  475.70   12.98
   3  -3  -2  485.67   12.68
   3  -3  -2  471.19   14.32
   3  -4  -2    2.45    1.08
   3  -4  -2    4.10    1.17
  -3   4   2    5.49    1.16
   3  -5  -2  128.27    5.48
   3  -5  -2  126.22    6.29
  -3   5   2  138.47    5.59
   3  -6  -2  232.31   10.07
  -3   6   2  244.83    8.78
  -3   7   2   34.57    3.17
   3  -7  -2   42.93    4.10
   3  -8  -2   37.91    4.35
  -3   8   2   36.83    3.50
  -3   9   2    0.43    1.62
   2   9  -2   39.17    4.39
  -2  -8   2    4.42    1.78
   2   8  -2    6.21    2.26
  -2  -7   2   68.53    4.23
   2   7  -2   63.42    4.62
   2   6  -2  238.13    8.58
   2   6  -2  244.63    9.36
  -2  -6   2  221.23    8.62
   2   5  -2   40.98    2.77
   2   5  -2   41.69    3.23
  -2  -5   2   37.19    2.71
   2   4  -2  667.22   18.63
  -2  -4   2  661.26   18.74
   2   4  -2  658.29   18.55
  -2  -3   2 1509.48   39.28
   2   3  -2 1516.88   37.63
   2   3  -2 1464.90   38.69
   2   2  -2 2395.58   62.24
   2   2  -2 2484.50   59.76
  -2  -2   2 2452.70   63.48
  -2  -2   2 2554.81   60.10
   2   1  -2 1505.95   39.02
   2   1  -2 1533.07   39.84
  -2  -1   2 1575.32   37.46
   2   0  -2   27.76    1.42
   2   0  -2   25.86    1.46
   2   0  -2   26.39    1.52
   2  -1  -2 1522.80   37.59
   2  -1  -2 1448.90   36.93
   2  -1  -2 1517.81   38.96
  -2   2   2 2475.84   58.89
   2  -2  -2 2456.20   60.96
   2  -2  -2 2391.43   63.18
   2  -2  -2 2472.33   60.04
   2  -3  -2 1480.62   40.13
   2  -3  -2 1534.46   37.98
   2  -3  -2 1539.57   38.13
  -2   3   2 1489.20   37.34
  -2   4   2  662.21   18.41
   2  -4  -2  680.46   18.53
   2  -4  -2  721.54   18.36
   2  -4  -2  683.19   20.09
  -2   5   2   42.71    2.83
   2  -5  -2   46.93    3.34
   2  -6  -2  221.64    9.37
  -2   6   2  237.12    8.07
  -2   6   2  231.27    8.56
   2  -7  -2   65.25    4.82
  -2   7   2   71.57    4.52
   2  -8  -2    4.52    1.88
  -2   8   2    5.60    2.04
  -2   9   2   38.52    4.05
   1   9  -2    9.87    2.68
   1   8  -2   33.04    3.71
  -1  -8   2   26.20    2.96
  -1  -7   2   14.53    2.14
   1   7  -2   12.54    2.35
  -1  -6   2  600.09   18.79
   1   6  -2  651.88   18.08
   1   6  -2  626.79   18.75
   1   5  -2  192.21    6.81
  -1  -5   2  188.69    7.24
   1   5  -2  197.73    7.47
  -1  -4   2  518.30   13.33
   1   4  -2  519.75   14.81
  -1  -4   2  548.07   15.58
   1   4  -2  525.11   15.12
  -1  -3   2   36.96    1.36
  -1  -3   2   33.50    2.01
   1   3  -2   32.70    2.16
   1   3  -2   38.69    2.05
  -1  -2   2  451.27   12.54
  -1  -2   2  461.75   11.34
   1   2  -2  448.97   12.37
   1   2  -2  460.49   12.22
   1   1  -2 1659.05   41.93
  -1  -1   2 1670.82   40.52
  -1  -1   2 1677.36   42.88
   1   0  -2   -0.04    0.19
  -1   0   2    0.27    0.21
   1   0  -2    0.50    0.24
   1  -1  -2 1719.26   44.21
  -1   1   2 1715.70   42.01
  -1   2   2  453.67   12.40
   1  -2  -2  495.97   12.46
  -1   2   2  471.64   12.26
   1  -2  -2  460.03   13.03
  -1   3   2   35.43    2.05
   1  -3  -2   36.11    2.17
   1  -3  -2   32.59    1.74
   1  -4  -2  528.43   15.78
  -1   4   2  511.73   14.71
   1  -4  -2  537.89   14.56
  -1   4   2  529.95   14.38
   1  -5  -2  182.38    7.51
  -1   5   2  196.46    7.16
   1  -5  -2  202.10    6.65
  -1   5   2  190.79    6.50
   1  -6  -2  636.42   19.59
  -1   6   2  614.19   18.27
   1  -7  -2   13.74    2.31
  -1   7   2   13.85    2.35
  -1   8   2   28.61    3.25
   1  -8  -2   29.18    3.35
  -1   9   2    7.28    2.35
   0   9  -2    3.97    2.01
   0  -8   2    0.37    1.22
   0   8  -2    1.88    1.58
   0  -7   2   16.65    2.29
   0   7  -2   24.48    2.88
   0  -6   2   65.64    3.99
   0   6  -2   65.56    4.10
   0   5  -2 1590.68   41.15
   0   5  -2 1637.68   41.39
   0  -5   2 1598.03   43.45
   0  -4   2   92.80    4.22
   0   4  -2   88.63    3.53
   0   4  -2   91.88    4.16
   0  -4   2   94.94    3.34
   0  -3   2  459.03   11.97
   0   3  -2  454.61   12.40
   0  -3   2  475.79   13.50
   0   3  -2  447.94   12.72
   0   2  -2   68.35    2.38
   0  -2   2   66.71    2.27
   0   2  -2   70.08    2.71
   0  -2   2   71.57    2.88
   0  -1   2 3064.82   76.66
   0   1  -2 3031.68   74.60
   0  -1   2 2915.68   72.47
   0   0  -2  140.04    4.05
   0   0  -2  142.30    4.10
   0   0   2  148.55    3.97
   0  -1  -2 3056.15   78.18
   0  -1  -2 3076.03   76.11
   0  -2  -2   70.88    2.59
   0  -2  -2   59.91    2.46
   0   2   2   66.49    2.32
   0   2   2   66.76    2.53
   0  -3  -2  469.07   13.33
   0   3   2  455.91   12.27
   0   3   2  474.34   12.88
   0  -4  -2   91.61    4.09
   0   4   2   92.82    4.19
   0  -4  -2   94.84    3.88
   0   4   2   94.91    3.52
   0  -5  -2 1620.60   44.02
   0   5   2 1598.28   41.78
   0  -5  -2 1688.37   42.49
   0  -6  -2   60.88    3.83
   0   6   2   64.47    4.10
   0  -7  -2   20.09    2.55
   0   7   2   20.43    2.62
   0   8   2    0.22    1.21
   0  -8  -2    1.12    1.28
   0   9   2    2.66    1.90
  -1   9  -2    0.46    1.49
  -1   8  -2   55.62    4.33
   1  -8   2   59.45    4.60
   1  -7   2   28.67    3.17
  -1   7  -2   39.80    3.45
   1  -6   2  507.85   16.45
  -1   6  -2  510.63   15.59
  -1   5  -2  116.50    5.22
   1  -5   2  114.29    5.40
   1  -5   2  117.57    4.51
   1  -4   2  615.69   18.32
  -1   4  -2  626.54   16.39
  -1   4  -2  622.90   17.17
   1  -4   2  636.69   16.69
  -1   3  -2  390.38   10.79
  -1   3  -2  376.04   10.02
   1  -3   2  374.04   11.55
   1  -3   2  377.46   10.44
   1  -2   2 1566.61   43.03
  -1   2  -2 1705.71   40.28
  -1   2  -2 1666.72   41.30
   1  -2   2 1663.58   40.63
   1  -1   2  782.27   18.70
  -1   1  -2  744.01   19.07
   1  -1   2  735.63   18.95
   1   0   2    1.26    0.29
  -1   0  -2    0.35    0.19
   1   1   2  760.57   18.68
   1   1   2  750.70   19.50
  -1  -1  -2  757.23   19.56
   1   1   2  733.85   18.61
   1   2   2 1624.62   41.75
   1   2   2 1698.15   40.18
  -1  -2  -2 1638.02   42.54
   1   2   2 1622.55   40.05
   1   3   2  373.72   10.95
   1   3   2  373.19    9.89
   1   3   2  389.40   10.87
  -1  -3  -2  378.97   11.01
   1   4   2  630.81   17.48
  -1  -4  -2  610.48   17.73
   1   4   2  637.06   16.13
   1   4   2  631.90   17.57
   1   5   2  126.67    5.61
  -1  -5  -2  116.29    5.06
   1   5   2  120.58    5.12
  -1  -6  -2  504.10   15.72
   1   6   2  521.88   16.11
  -1  -7  -2   36.14    3.07
   1   7   2   26.08    3.12
   1   8   2   59.28    4.62
  -1  -8  -2   59.48    4.25
   1   9   2    1.64    1.83
  -2   9  -2   51.54    4.65
   2  -8   2    2.89    1.74
  -2   8  -2    1.85    1.64
  -2   7  -2  126.90    6.38
   2  -7   2  139.48    7.30
   2  -6   2   56.28    4.18
  -2   6  -2   59.49    3.92
   2  -5   2    6.28    1.57
   2  -5   2    5.68    1.25
  -2   5  -2    3.53    1.23
  -2   4  -2  838.43   22.09
   2  -4   2  831.01   24.08
   2  -4   2  821.05   22.01
   2  -3   2  487.57   14.67
   2  -3   2  489.35   13.60
  -2   3  -2  497.89   13.51
   2  -2   2 1197.39   30.99
  -2   2  -2 1222.68   30.47
   2  -2   2 1273.94   32.60
  -2   1  -2    2.88    0.39
   2  -1   2    5.27    0.79
   2  -1   2    2.13    0.54
   2  -1   2    3.46    0.56
   2   0   2 7337.59  191.30
   2   0   2 8089.32  188.40
   2   0   2 8412.75  202.45
   2   1   2    1.98    0.37
   2   1   2    1.79    0.55
   2   1   2    2.01    0.53
   2   1   2    3.26    0.54
  -2  -2  -2 1201.72   31.01
   2   2   2 1186.78   29.38
   2   2   2 1191.76   31.06
   2   2   2 1200.20   29.75
   2   3   2  487.52   12.34
   2   3   2  473.30   13.89
   2   3   2  471.74   13.48
  -2  -3  -2  495.65   13.61
   2   4   2  829.42   22.63
  -2  -4  -2  828.43   23.08
   2   4   2  861.64   23.23
   2   5   2   13.13    1.73
   2   5   2    5.96    1.52
  -2  -5  -2    4.46    1.14
   2   6   2   59.15    3.77
  -2  -6  -2   60.75    3.56
   2   6   2   53.65    3.97
  -2  -7  -2  147.49    6.47
   2   7   2  136.63    7.14
  -2  -8  -2    3.57    1.52
   2   8   2    0.37    1.52
   2   9   2   60.71    5.31
  -3   9  -2   -0.70    1.50
  -3   8  -2    9.82    2.38
   3  -7   2    3.00    1.63
  -3   7  -2    5.79    1.84
  -3   6  -2  256.38    9.53
   3  -6   2  250.47   10.83
   3  -6   2  272.20    9.27
   3  -5   2   47.60    3.80
   3  -5   2   52.78    3.34
  -3   5  -2   52.41    3.37
   3  -4   2  265.56    8.71
   3  -4   2  255.97    9.54
  -3   4  -2  258.86    8.51
   3  -3   2  317.10    9.89
  -3   3  -2  290.90    8.94
   3  -3   2  281.28    9.19
   3  -2   2  242.91    7.20
   3  -2   2  238.52    7.72
  -3   2  -2  244.36    6.34
   3  -2   2  246.14    7.72
   3  -1   2 1200.48   32.10
   3  -1   2 1224.62   30.26
   3  -1   2 1229.61   30.89
   3  -1   2 1235.80   31.06
   3   0   2    0.24    0.39
   3   0   2   -0.41    0.39
   3   0   2    0.31    0.48
   3   0   2    0.57    0.36
   3   1   2 1229.52   32.26
   3   1   2 1262.23   31.10
   3   1   2 1239.76   32.23
   3   1   2 1238.76   30.91
  -3  -2  -2  237.66    6.98
   3   2   2  243.61    6.84
   3   2   2  244.10    7.87
   3   2   2  228.04    7.30
  -3  -3  -2  295.87    8.70
   3   3   2  293.77    7.97
   3   3   2  291.79    9.13
   3   3   2  287.36    9.53
   3   4   2  265.81    9.10
  -3  -4  -2  258.97    8.37
   3   4   2  255.35    8.90
  -3  -5  -2   54.50    3.15
   3   5   2   49.77    3.46
   3   5   2   56.91    3.96
  -3  -6  -2  260.19    9.30
   3   6   2  260.32   10.48
   3   6   2  278.18   10.03
   3   7   2    6.28    1.93
  -3  -7  -2    3.79    1.44
   3   7   2    3.66    1.96
  -3  -8  -2   12.26    2.19
   3   8   2   15.40    3.15
   3   9   2    0.21    1.74
  -4   9  -2    4.55    2.33
  -4   8  -2    0.18    1.58
  -4   7  -2   13.04    2.43
   4  -7   2   13.36    3.04
  -4   6  -2  100.77    5.37
   4  -6   2   94.91    6.37
   4  -6   2   98.66    5.19
   4  -5   2  442.49   13.96
   4  -5   2  440.13   15.65
  -4   5  -2  455.45   13.85
   4  -4   2   -0.71    1.05
  -4   4  -2    0.63    0.94
   4  -4   2    0.92    1.02
   4  -3   2   18.02    1.93
   4  -3   2   14.61    1.82
  -4   3  -2   19.10    1.73
   4  -2   2  679.27   18.26
   4  -2   2  680.93   19.22
   4  -2   2  714.87   19.71
  -4   2  -2  716.82   17.85
   4  -1   2 1820.62   46.36
   4  -1   2 1870.43   48.13
   4  -1   2 1839.23   46.34
   4  -1   2 1828.39   45.16
   4   0   2  518.45   14.45
   4   0   2  526.75   14.49
   4   0   2  506.63   13.95
   4   0   2  514.57   14.36
   4   1   2 1864.22   45.77
   4   1   2 1864.76   47.25
   4   1   2 1796.52   45.27
   4   1   2 1815.04   47.56
   4   2   2  678.79   18.73
  -4  -2  -2  697.65   18.96
   4   2   2  732.42   18.48
   4   2   2  701.96   19.82
   4   3   2   15.60    1.78
   4   3   2   19.19    2.08
  -4  -4  -2    2.29    0.94
   4   4   2    0.59    0.95
   4   4   2    0.12    1.04
  -4  -5  -2  450.38   13.96
   4   5   2  461.91   14.97
   4   5   2  467.24   14.94
  -4  -6  -2   96.60    4.79
   4   6   2   84.42    5.58
   4   6   2  102.95    5.55
   4   7   2   12.03    2.77
   4   7   2   12.14    2.41
   4   8   2    3.84    2.15
   4   9   2    7.60    2.94
  -5   8  -2    4.69    2.11
   5  -7   2    3.97    2.38
   5  -7   2    3.34    1.89
  -5   7  -2    3.96    1.91
   5  -6   2   24.56    2.91
  -5   6  -2   23.41    2.77
   5  -6   2   26.04    3.78
  -5   5  -2   55.91    3.79
   5  -5   2   58.46    4.07
   5  -5   2   64.76    4.79
  -5   4  -2   47.04    3.18
   5  -4   2   47.54    3.64
   5  -4   2   40.18    3.32
   5  -3   2  131.18    5.77
  -5   3  -2  129.46    5.22
   5  -3   2  129.40    5.84
   5  -2   2   30.48    2.19
   5  -2   2   26.65    2.41
   5  -2   2   27.37    2.24
   5  -1   2  594.05   16.21
   5  -1   2  597.21   17.18
   5  -1   2  605.57   16.28
   5  -1   2  592.67   17.13
   5   0   2   -0.13    0.73
   5   0   2   -0.23    0.63
   5   0   2    1.05    0.86
   5   0   2   -0.01    0.61
   5   1   2  604.71   16.80
   5   1   2  600.31   16.51
   5   1   2  595.40   16.70
   5   1   2  596.81   17.26
   5   2   2   28.41    2.43
   5   2   2   28.62    2.11
   5   2   2   32.27    2.39
   5   3   2  129.72    6.01
  -5  -3  -2  138.16    4.95
   5   3   2  129.95    5.61
   5   4   2   41.57    3.42
   5   4   2   42.52    3.36
  -5  -4  -2   43.90    2.68
   5   5   2   64.09    4.42
   5   5   2   60.71    4.46
   5   6   2   24.11    3.32
   5   6   2   23.14    2.99
   5   7   2    4.03    2.06
   5   7   2    5.59    2.15
   5   8   2    0.41    2.08
  -6   8  -2    4.58    2.11
  -6   7  -2   14.29    2.61
  -6   6  -2   17.36    2.63
   6  -6   2   21.08    3.03
   6  -6   2   21.43    3.81
   6  -5   2    3.56    1.54
  -6   5  -2    4.52    1.61
   6  -5   2    2.21    1.59
   6  -4   2  184.87    7.99
  -6   4  -2  185.16    7.20
   6  -4   2  182.16    8.23
  -6   3  -2  183.40    6.85
   6  -3   2  185.61    7.63
   6  -3   2  181.85    7.78
   6  -2   2  875.15   22.54
   6  -2   2  833.78   24.00
   6  -2   2  825.56   24.16
   6  -1   2   16.95    1.92
   6  -1   2   18.20    1.97
   6  -1   2   15.78    2.22
   6   0   2    5.03    1.28
   6   0   2    5.67    1.21
   6   0   2    4.94    1.17
   6   0   2    4.45    1.35
   6   1   2   14.50    1.77
   6   1   2   16.35    1.98
   6   1   2   13.42    1.79
   6   2   2  859.56   24.66
   6   2   2  861.63   23.42
   6   2   2  857.78   23.65
   6   3   2  186.46    7.99
   6   3   2  191.83    7.58
   6   4   2  184.45    7.62
   6   4   2  170.71    7.83
   6   5   2    4.74    1.85
   6   5   2    5.56    1.78
   6   6   2   13.33    2.82
   6   6   2   16.82    2.79
   6   7   2   20.60    3.74
   6   8   2    1.49    2.51
  -7   7  -2    0.16    1.74
  -7   6  -2   11.68    2.42
   7  -5   2    4.84    2.00
   7  -5   2    1.66    1.69
  -7   5  -2    0.24    1.30
  -7   4  -2    0.67    1.13
   7  -4   2    0.92    1.31
   7  -4   2    1.24    1.36
   7  -3   2   42.98    3.51
  -7   3  -2   43.70    3.19
   7  -3   2   37.36    3.52
   7  -2   2   11.74    2.31
   7  -2   2   13.14    1.88
   7  -2   2   11.81    1.90
   7  -1   2  125.05    5.58
   7  -1   2  112.36    5.14
   7  -1   2  116.93    5.96
   7   0   2    0.19    1.06
   7   0   2   -1.22    0.83
   7   1   2  124.63    5.42
   7   1   2   96.27    5.16
   7   1   2  119.03    5.60
   7   2   2   13.67    2.24
   7   2   2   17.26    2.24
   7   3   2   42.55    3.47
   7   3   2   41.91    3.60
   7   4   2    2.07    1.33
   7   4   2   -0.79    1.15
   7   5   2    3.23    1.67
   7   5   2    1.32    1.59
   7   6   2   16.59    3.28
   7   7   2    1.72    2.30
   8  -5   2   63.66    5.59
  -8   4  -2   13.72    2.37
   8  -4   2   10.34    2.53
   8  -4   2    8.87    2.61
  -8   3  -2   39.22    3.28
   8  -3   2   34.98    3.84
   8  -2   2  104.36    5.07
   8  -2   2  104.91    6.22
   8  -1   2   61.17    4.57
   8  -1   2   57.38    3.74
   8   0   2  231.59    9.53
   8   0   2  228.87    8.55
   8   1   2   59.39    4.12
   8   1   2   57.18    3.97
   8   2   2  101.45    5.34
   8   2   2   96.86    5.71
   8   3   2   39.08    3.55
   8   3   2   38.73    3.73
   8   4   2   16.45    2.94
   8   4   2   13.65    2.69
   8   5   2   54.12    4.75
   8   6   2    7.03    2.74
   9  -2   2    1.68    1.82
   9  -1   2   15.71    2.97
   9   1   2   19.45    2.65
   9   2   2    1.12    1.48
   9   2   2    3.62    1.87
   9   3   2    0.45    1.55
   9   3   2    1.51    1.66
   9   4   2    6.05    2.27
   9   5   2    4.94    2.58
  10   1  -3   10.56    2.53
  10   0  -3    0.02    1.70
  10  -1  -3    8.42    2.46
  10  -1  -3   12.37    2.75
   9   3  -3   12.14    2.68
  -9  -3   3    8.75    2.21
   9   2  -3   18.88    3.05
   9   2  -3   19.00    2.67
   9   1  -3    1.05    1.64
   9   1  -3    3.15    1.69
   9   0  -3  134.96    6.83
   9  -1  -3    3.43    1.83
   9  -1  -3    1.48    1.62
   9  -2  -3   16.20    2.81
   9  -2  -3   17.77    2.96
   9  -3  -3   10.76    2.62
   9  -3  -3    9.28    2.65
  -8  -5   3    3.59    1.77
   8   4  -3   20.61    3.19
  -8  -4   3   21.78    2.62
   8   3  -3    7.30    2.19
  -8  -3   3    9.66    1.93
   8   2  -3    3.08    1.66
   8   2  -3    2.67    1.48
   8   1  -3  162.94    7.57
   8   1  -3  156.51    7.14
   8   0  -3   -0.06    1.28
   8   0  -3   -2.32    1.25
   8  -1  -3  163.21    7.37
   8  -1  -3  158.17    7.38
   8  -2  -3    1.92    1.45
   8  -2  -3    2.46    1.52
   8  -3  -3    6.04    2.02
   8  -3  -3    5.36    1.93
   8  -4  -3   18.21    2.96
   8  -4  -3   26.33    3.57
   7   7  -3   30.05    4.56
  -7  -6   3   10.68    2.26
  -7  -5   3   17.58    2.39
   7   5  -3   19.06    2.98
  -7  -4   3   81.33    4.48
   7   4  -3   83.19    5.39
   7   3  -3   62.77    4.53
  -7  -3   3   61.72    3.76
   7   2  -3  201.70    7.85
   7   2  -3  201.58    8.52
   7   1  -3   83.41    4.08
   7   1  -3   76.75    4.37
   7   1  -3   80.51    4.66
   7   0  -3   70.38    3.98
   7   0  -3   69.96    4.14
   7   0  -3   67.41    4.11
   7  -1  -3   79.72    4.51
   7  -1  -3   74.77    4.45
   7  -2  -3  206.60    8.30
   7  -2  -3  189.14    8.17
   7  -3  -3   55.77    4.17
   7  -3  -3   60.49    4.25
   7  -4  -3   73.48    5.06
   7  -4  -3   72.47    4.91
   7  -5  -3   12.27    2.80
   7  -5  -3   15.36    2.66
   6   8  -3   29.12    4.67
   6   7  -3   17.12    3.52
  -6  -7   3   12.23    2.37
   6   6  -3   10.92    2.54
   6   6  -3   14.59    2.96
  -6  -6   3   17.18    2.40
  -6  -5   3   48.97    3.41
   6   5  -3   53.26    4.13
   6   5  -3   60.32    4.44
   6   4  -3    3.34    1.48
   6   4  -3    4.05    1.57
  -6  -4   3    4.03    1.41
  -6  -3   3  406.39   12.77
   6   3  -3  394.25   13.59
   6   3  -3  415.68   12.29
   6   2  -3  199.85    7.54
   6   2  -3  199.42    8.06
   6   2  -3  213.98    7.05
   6   1  -3    5.02    1.28
   6   1  -3    7.00    1.43
   6   1  -3    4.82    1.37
   6   0  -3   -0.50    0.65
   6   0  -3    2.29    0.98
   6   0  -3   -0.11    0.79
   6  -1  -3    8.33    1.59
   6  -1  -3    7.24    1.35
   6  -1  -3    5.66    1.50
   6  -2  -3  197.27    7.69
   6  -2  -3  189.75    7.69
   6  -3  -3  395.96   13.55
   6  -3  -3  402.65   13.20
   6  -4  -3    2.73    1.74
   6  -4  -3    1.48    1.30
   6  -5  -3   48.77    3.97
   6  -5  -3   52.64    4.49
   6  -6  -3   16.53    2.72
   6  -6  -3   14.87    3.21
  -6   7   3   14.70    2.72
   5   8  -3    1.24    1.98
  -5  -7   3    2.60    1.50
   5   7  -3    1.26    1.68
   5   7  -3    4.55    1.94
  -5  -6   3   13.21    2.19
   5   6  -3   15.41    2.56
   5   6  -3   19.02    3.05
   5   5  -3  261.07   10.16
  -5  -5   3  270.94    9.48
   5   5  -3  268.00   10.29
   5   4  -3   24.13    2.69
   5   4  -3   31.36    2.78
  -5  -4   3   30.51    2.43
  -5  -3   3  102.24    4.44
   5   3  -3  100.62    5.02
  -5  -2   3  180.52    5.53
   5   2  -3  168.68    6.87
   5   2  -3  177.99    5.90
   5   2  -3  176.95    6.50
   5   1  -3   13.31    1.60
   5   1  -3   11.73    1.34
   5   1  -3   16.01    1.84
   5   1  -3   15.32    1.45
   5   0  -3  968.84   26.01
   5   0  -3  948.49   23.80
   5   0  -3  950.62   25.06
   5   0  -3  961.09   26.57
   5  -1  -3    9.62    1.61
   5  -1  -3   13.20    1.73
   5  -1  -3   13.88    1.55
   5  -1  -3   15.56    1.24
   5  -2  -3  179.28    6.97
   5  -2  -3  182.11    6.87
  -5   2   3  171.89    5.57
   5  -2  -3  190.33    6.27
  -5   3   3  104.04    4.11
   5  -3  -3  113.25    5.22
   5  -3  -3  106.70    5.26
  -5   4   3   35.99    2.54
   5  -4  -3   31.22    2.98
   5  -4  -3   27.95    2.88
   5  -5  -3  277.75   11.25
   5  -5  -3  268.21   10.01
   5  -6  -3   13.50    2.84
   5  -7  -3    3.28    2.07
  -5   7   3    3.21    1.76
   4   9  -3   25.52    4.05
   4   8  -3    4.45    2.19
   4   7  -3   34.80    3.46
   4   7  -3   31.22    3.84
  -4  -7   3   35.80    3.27
   4   6  -3  287.78   10.70
  -4  -6   3  294.38   10.48
   4   6  -3  274.90   11.17
   4   5  -3   87.24    5.17
  -4  -5   3   87.18    4.34
   4   5  -3   83.72    4.79
  -4  -4   3  482.17   14.41
   4   4  -3  472.73   14.90
   4   4  -3  492.36   14.63
  -4  -3   3   91.40    3.93
   4   3  -3   91.81    4.46
  -4  -2   3  526.59   13.58
   4   2  -3  534.12   15.26
   4   2  -3  523.07   14.07
   4   2  -3  528.84   15.46
   4   1  -3 1011.20   27.64
   4   1  -3 1039.83   25.30
   4   1  -3 1009.55   27.31
   4   0  -3    0.38    0.45
   4   0  -3   -1.01    0.65
   4   0  -3   -1.15    0.61
   4   0  -3   -0.50    0.62
   4  -1  -3  992.72   26.19
   4  -1  -3 1001.46   24.36
   4  -1  -3  982.55   27.24
   4  -1  -3 1010.01   25.96
  -4   2   3  534.66   13.90
   4  -2  -3  534.81   15.86
   4  -2  -3  540.51   15.24
   4  -2  -3  538.07   14.69
   4  -3  -3   90.80    4.28
  -4   3   3   85.68    3.56
   4  -3  -3   93.85    4.49
   4  -4  -3  478.14   14.52
   4  -4  -3  476.88   15.49
  -4   4   3  491.28   13.70
   4  -5  -3   89.56    4.77
  -4   5   3   94.21    4.43
   4  -5  -3   79.89    5.13
   4  -6  -3  272.98   11.64
  -4   6   3  289.89    9.85
  -4   6   3  278.60   10.11
   4  -7  -3   39.02    4.44
  -4   7   3   36.88    3.35
  -4   7   3   42.31    3.52
  -4   8   3    6.57    2.02
   3   9  -3    1.96    1.94
   3   8  -3    6.98    2.37
  -3  -8   3    0.05    1.39
  -3  -7   3   41.04    3.40
   3   7  -3   45.25    4.12
   3   7  -3   40.26    3.48
  -3  -6   3   20.63    2.38
   3   6  -3   26.56    2.71
   3   6  -3   21.56    2.91
   3   5  -3   55.78    3.55
   3   5  -3   63.68    4.05
  -3  -5   3   51.28    3.20
  -3  -4   3  387.91   11.78
   3   4  -3  392.14   12.13
   3   4  -3  373.32   11.99
  -3  -3   3  102.27    4.15
   3   3  -3  107.67    4.60
   3   3  -3  104.76    4.39
  -3  -2   3  905.83   22.22
   3   2  -3  915.44   22.83
   3   2  -3  888.27   24.25
   3   1  -3  204.92    6.59
   3   1  -3  207.23    5.67
   3   1  -3  195.38    6.58
  -3  -1   3  203.85    5.83
   3   0  -3  133.73    4.73
   3   0  -3  133.00    4.62
   3  -1  -3  202.52    6.58
   3  -1  -3  197.42    6.09
   3  -1  -3  194.66    6.25
   3  -2  -3  877.93   22.81
  -3   2   3  895.90   21.89
   3  -2  -3  848.14   24.07
   3  -2  -3  896.18   23.05
   3  -3  -3  104.55    4.54
   3  -3  -3  100.39    4.27
   3  -3  -3   99.18    3.58
  -3   3   3   98.58    3.81
   3  -4  -3  380.63   12.54
   3  -4  -3  383.71   11.68
  -3   4   3  386.11   11.24
  -3   5   3   58.04    3.42
  -3   5   3   52.23    3.18
   3  -5  -3   54.75    3.91
   3  -6  -3   19.42    2.79
  -3   6   3   21.59    2.36
  -3   6   3   23.22    2.48
  -3   7   3   40.71    3.39
   3  -7  -3   39.76    4.16
  -3   8   3    1.72    1.61
   3  -8  -3    3.34    1.87
  -3   9   3    7.43    2.32
   2   9  -3    0.39    1.66
   2   8  -3  167.80    8.37
  -2  -8   3  170.74    7.80
   2   7  -3   63.10    4.53
  -2  -7   3   55.95    3.89
   2   6  -3   52.53    3.40
  -2  -6   3   43.55    3.22
   2   6  -3   46.79    3.70
   2   5  -3   27.22    2.61
  -2  -5   3   28.76    2.36
   2   5  -3   30.84    2.41
   2   4  -3  154.84    6.18
   2   4  -3  155.65    5.84
  -2  -4   3  152.80    5.72
   2   3  -3 4282.87  108.68
  -2  -3   3 4281.68  105.12
  -2  -3   3 4432.01  111.26
   2   3  -3 4407.52  104.97
   2   2  -3  627.06   17.35
  -2  -2   3  662.97   15.79
  -2  -2   3  630.92   17.38
   2   1  -3  402.99   11.31
  -2  -1   3  411.84   10.39
   2   1  -3  404.07   11.39
   2   0  -3    1.25    0.46
   2  -1  -3  427.29   11.76
  -2   1   3  402.07   11.18
   2  -2  -3  626.10   16.57
   2  -2  -3  628.87   17.51
  -2   2   3  631.60   16.77
  -2   2   3  648.11   16.07
   2  -3  -3 4507.94  112.25
  -2   3   3 4452.71  108.18
   2  -3  -3 4531.08  116.02
  -2   3   3 4594.89  109.98
  -2   4   3  156.78    5.81
  -2   4   3  158.53    5.76
   2  -4  -3  167.89    5.59
   2  -4  -3  160.31    6.39
  -2   5   3   27.90    2.33
   2  -5  -3   23.38    2.39
   2  -6  -3   43.96    3.62
  -2   6   3   47.66    3.06
  -2   6   3   48.65    3.38
  -2   7   3   62.58    4.24
   2  -7  -3   58.26    4.52
   2  -8  -3  175.00    8.96
  -2   8   3  181.43    8.13
  -2   9   3    3.30    1.86
   1   9  -3    6.38    2.31
   1   8  -3    4.77    2.06
  -1  -8   3    3.30    1.54
  -1  -7   3   30.17    2.84
   1   7  -3   32.34    3.38
   1   6  -3   11.11    2.06
  -1  -6   3   10.93    1.81
   1   5  -3  383.72   11.40
  -1  -5   3  366.89   11.99
   1   5  -3  366.75   11.92
   1   4  -3  186.13    6.86
   1   4  -3  194.96    6.48
  -1  -4   3  192.27    6.88
  -1  -4   3  193.69    5.45
  -1  -3   3    7.54    1.02
   1   3  -3    5.00    0.98
   1   3  -3    6.43    0.92
  -1  -3   3    6.40    0.61
  -1  -2   3  609.44   16.40
  -1  -2   3  610.94   15.02
   1   2  -3  605.02   15.80
   1   2  -3  597.46   16.10
  -1  -1   3  185.46    4.87
  -1  -1   3  178.26    5.34
   1   1  -3  176.39    5.38
   1   0  -3 2367.14   60.29
  -1   0   3 2410.32   58.61
   1   0  -3 2487.58   61.92
  -1   1   3  178.29    5.32
   1  -1  -3  178.03    5.29
   1  -1  -3  190.00    5.51
  -1   2   3  608.15   16.10
  -1   2   3  634.70   15.79
   1  -2  -3  618.58   16.84
   1  -3  -3    6.61    0.89
  -1   3   3    6.50    0.96
  -1   3   3    4.50    0.82
   1  -3  -3    6.53    0.99
   1  -4  -3  200.39    7.16
  -1   4   3  195.96    6.46
   1  -4  -3  205.49    6.63
  -1   4   3  188.55    6.70
   1  -5  -3  391.55   11.58
   1  -5  -3  361.82   12.40
  -1   5   3  387.34   11.21
  -1   5   3  380.18   11.84
  -1   6   3   10.98    1.89
   1  -6  -3   18.27    2.28
  -1   7   3   26.77    2.97
   1  -7  -3   26.95    3.01
   1  -8  -3    6.09    1.99
  -1   8   3    4.04    1.65
  -1   9   3    6.81    2.28
   0   9  -3   24.14    3.46
   0   8  -3    1.60    1.53
   0  -8   3    1.75    1.37
   0  -7   3   42.02    3.40
   0   7  -3   45.53    3.76
   0  -6   3  252.36    9.39
   0   6  -3  251.61    9.32
   0   5  -3    7.66    1.29
   0  -5   3   10.02    1.61
   0   5  -3   11.28    1.79
   0  -4   3 2412.94   59.61
   0   4  -3 2388.90   60.10
   0  -4   3 2544.48   64.07
   0   4  -3 2415.18   61.36
   0   3  -3  229.59    6.88
   0   3  -3  230.16    7.35
   0  -3   3  247.82    7.79
   0  -3   3  236.41    6.67
   0   2  -3  743.48   18.57
   0   2  -3  713.39   18.75
   0  -2   3  716.56   18.22
   0  -2   3  744.59   19.76
   0   1  -3 6042.63  144.74
   0  -1   3 5675.06  140.97
   0   0  -3   -1.72    0.24
   0   0   3    0.19    0.41
   0   0  -3   -1.99    0.33
   0  -1  -3 5869.44  151.72
   0   1   3 5898.06  143.47
   0  -1  -3 6117.00  147.30
   0  -2  -3  773.72   20.01
   0  -2  -3  743.10   19.69
   0   2   3  741.07   18.91
   0   3   3  228.74    6.75
   0   3   3  229.66    7.14
   0  -3  -3  228.20    7.20
   0  -3  -3  239.56    7.35
   0   4   3 2411.83   60.11
   0   4   3 2514.56   59.99
   0  -4  -3 2404.14   63.75
   0   5   3   11.16    1.71
   0  -5  -3   13.63    1.66
   0  -5  -3   12.53    1.70
   0   5   3   13.45    1.44
   0  -6  -3  270.11    9.04
   0   6   3  262.00    9.55
   0  -6  -3  250.59    9.49
   0   7   3   36.23    3.29
   0  -7  -3   38.84    3.33
   0  -8  -3    3.19    1.59
   0   8   3    4.23    1.75
   0   9   3   25.83    3.55
  -1   9  -3   33.28    3.89
   1  -8   3   14.60    2.52
  -1   8  -3   11.08    2.53
   1  -7   3  128.35    6.53
  -1   7  -3  124.39    6.25
   1  -6   3    5.23    1.52
  -1   6  -3    4.82    1.53
  -1   5  -3  222.20    8.11
   1  -5   3  231.95    8.55
   1  -5   3  223.42    7.26
   1  -4   3  383.60   10.97
  -1   4  -3  389.51   11.59
   1  -4   3  377.86   12.33
  -1   4  -3  398.96   10.60
  -1   3  -3  210.07    5.89
   1  -3   3  196.44    7.14
  -1   3  -3  220.30    6.77
   1  -3   3  207.76    6.38
  -1   2  -3  553.15   13.92
   1  -2   3  512.32   15.14
   1  -2   3  543.09   14.16
  -1   2  -3  557.88   14.20
   1  -1   3  199.35    5.62
   1  -1   3  195.94    5.88
   1  -1   3  199.94    5.73
  -1   1  -3  202.78    5.46
   1   0   3  365.48    9.71
  -1   0  -3  378.53    9.92
   1   0   3  373.58    9.95
   1   0   3  376.00    9.68
  -1  -1  -3  206.37    5.46
  -1  -1  -3  194.60    5.92
   1   1   3  196.54    5.67
   1   2   3  556.87   14.02
   1   2   3  543.53   14.29
  -1  -2  -3  543.83   14.94
  -1  -2  -3  550.67   14.76
   1   3   3  214.62    6.80
   1   3   3  211.75    6.13
  -1  -3  -3  210.03    6.68
   1   4   3  393.43   11.70
   1   4   3  375.31   10.49
  -1  -4  -3  386.24   11.61
  -1  -4  -3  390.93   11.67
  -1  -5  -3  235.17    8.03
   1   5   3  226.03    8.30
  -1  -5  -3  220.39    7.86
  -1  -6  -3    4.84    1.39
  -1  -6  -3    2.96    1.15
   1   6   3    9.77    1.95
  -1  -7  -3  129.22    6.08
   1   7   3  124.23    6.54
   1   8   3   13.23    2.70
  -1  -8  -3    8.14    1.98
   1   9   3   40.15    4.45
  -2   9  -3    1.65    1.94
  -2   8  -3  128.75    6.95
   2  -8   3  133.11    7.59
   2  -7   3   56.16    4.44
  -2   7  -3   51.75    4.04
   2  -6   3    5.83    1.75
  -2   6  -3    2.94    1.39
   2  -5   3   99.63    4.34
   2  -5   3   87.65    5.07
  -2   5  -3   96.83    4.68
  -2   4  -3  605.45   16.89
   2  -4   3  615.89   16.73
   2  -4   3  596.07   18.35
   2  -3   3 2456.42   60.28
  -2   3  -3 2487.82   59.63
   2  -3   3 2379.42   63.95
  -2   2  -3 1893.23   46.22
  -2   2  -3 1975.20   47.17
   2  -2   3 1906.92   46.93
   2  -2   3 1794.16   49.24
   2  -1   3    3.90    0.70
  -2   1  -3    3.84    0.45
   2  -1   3    2.70    0.47
   2  -1   3    3.04    0.60
  -2   0  -3   -1.11    0.44
   2   0   3   -1.40    0.49
   2   0   3   -0.97    0.52
   2   0   3   -2.20    0.27
   2   1   3    2.82    0.61
   2   1   3    2.72    0.60
  -2  -1  -3    4.89    0.43
   2   2   3 1887.20   47.88
  -2  -2  -3 1886.68   48.19
   2   2   3 1898.16   45.92
   2   2   3 1830.31   45.84
   2   3   3 2411.36   59.22
   2   3   3 2449.87   61.65
  -2  -3  -3 2443.94   62.40
   2   3   3 2369.96   58.90
   2   4   3  628.30   17.67
   2   4   3  631.22   18.02
  -2  -4  -3  615.08   17.58
   2   5   3   91.67    4.92
  -2  -5  -3   99.69    4.39
   2   5   3  101.66    4.89
  -2  -6  -3    5.09    1.33
   2   6   3    3.43    1.51
   2   7   3   55.90    4.38
  -2  -7  -3   47.00    3.63
  -2  -7  -3   57.61    3.68
   2   8   3  118.12    7.05
  -2  -8  -3  125.09    6.25
   2   9   3    2.90    2.08
  -3   9  -3   15.52    3.06
  -3   8  -3    0.94    1.47
  -3   7  -3  131.33    6.62
   3  -7   3  124.16    7.37
   3  -6   3    0.61    1.19
   3  -6   3    0.26    1.07
  -3   6  -3   -0.43    1.08
  -3   5  -3  535.68   15.40
   3  -5   3  535.32   15.26
   3  -5   3  459.40   16.75
   3  -4   3   66.53    4.03
   3  -4   3   62.83    3.44
  -3   4  -3   64.19    3.48
   3  -3   3  269.97    8.80
   3  -3   3  291.35    9.37
  -3   3  -3  265.79    8.53
   3  -2   3  258.06    8.25
  -3   2  -3  273.04    6.98
   3  -2   3  254.53    7.78
   3  -1   3   55.07    2.37
   3  -1   3   52.82    2.50
  -3   1  -3   54.58    2.08
   3  -1   3   53.06    2.75
   3   0   3  449.37   12.32
   3   0   3  461.55   12.63
   3   0   3  459.64   12.46
   3   1   3   51.69    2.02
   3   1   3   52.69    2.56
   3   1   3   53.06    2.62
  -3  -2  -3  255.70    7.23
   3   2   3  247.18    8.16
   3   2   3  263.42    7.42
   3   2   3  234.45    7.67
   3   3   3  283.06    7.98
  -3  -3  -3  284.22    8.34
   3   3   3  274.34    8.83
   3   3   3  272.21    9.22
   3   4   3   69.39    3.81
   3   4   3   61.87    3.64
  -3  -4  -3   64.41    3.15
   3   5   3  537.63   16.44
  -3  -5  -3  524.62   15.60
   3   5   3  522.77   16.28
   3   6   3    1.29    1.34
  -3  -6  -3    0.72    0.94
   3   6   3   -0.80    0.99
   3   7   3  131.95    7.27
  -3  -7  -3  138.07    6.62
   3   8   3    0.51    1.50
   3   9   3   17.57    3.49
  -4   9  -3    6.02    2.37
  -4   8  -3    0.12    1.68
   4  -7   3   43.26    4.84
  -4   7  -3   39.93    3.67
   4  -6   3   89.71    6.18
   4  -6   3  101.10    5.25
  -4   6  -3   91.42    5.17
   4  -5   3   19.54    2.47
   4  -5   3   17.10    2.69
  -4   5  -3   16.91    2.23
  -4   4  -3 1058.62   28.00
   4  -4   3 1076.28   30.58
   4  -4   3 1055.89   28.69
   4  -3   3    4.72    1.22
   4  -3   3    3.12    1.09
  -4   3  -3    1.79    0.90
   4  -2   3  343.82   10.71
   4  -2   3  341.53   10.00
   4  -1   3  185.30    6.27
   4  -1   3  189.88    6.30
   4  -1   3  194.39    6.78
   4   0   3    0.33    0.70
   4   0   3   -0.36    0.65
   4   0   3   -0.60    0.52
   4   0   3    2.04    0.73
   4   1   3  185.75    5.78
   4   1   3  183.62    6.33
   4   1   3  186.00    6.51
   4   2   3  344.39   10.48
   4   2   3  359.87   10.22
  -4  -2  -3  344.88    9.87
   4   2   3  346.62   11.03
  -4  -3  -3    3.65    0.78
   4   3   3    2.85    1.03
   4   3   3   10.53    1.63
   4   4   3 1083.32   29.15
  -4  -4  -3 1092.14   29.33
   4   4   3 1078.84   30.17
   4   5   3   15.91    2.35
   4   5   3   18.94    2.59
   4   6   3  105.07    5.88
   4   6   3  105.76    6.22
   4   7   3   43.93    4.57
   4   7   3   58.56    4.41
   4   8   3    0.60    1.75
  -5   8  -3    5.41    2.27
   5  -7   3   32.83    3.52
   5  -7   3   28.56    4.43
  -5   7  -3   29.47    3.32
  -5   6  -3    0.33    1.28
   5  -6   3    0.34    1.54
   5  -6   3   -0.35    1.29
   5  -5   3  204.98    9.20
   5  -5   3  180.79    7.80
  -5   5  -3  180.32    7.44
   5  -4   3  113.23    5.71
   5  -4   3  129.04    6.24
  -5   4  -3  118.59    5.40
  -5   3  -3  198.30    7.20
   5  -3   3  203.85    7.90
   5  -3   3  211.42    7.89
   5  -2   3  161.21    6.48
   5  -2   3  198.49    6.49
   5  -2   3  180.19    7.06
   5  -1   3   24.74    1.95
   5  -1   3   21.25    1.59
   5  -1   3   24.32    2.07
   5  -1   3   22.93    2.19
   5   0   3  178.91    6.36
   5   0   3  180.23    6.14
   5   0   3  185.00    6.79
   5   0   3  174.15    6.22
   5   1   3   23.51    2.02
   5   1   3   23.89    1.71
   5   1   3   23.00    2.06
   5   2   3  196.72    7.43
   5   2   3  190.65    7.01
  -5  -2  -3  184.50    6.14
   5   2   3  201.66    6.82
   5   3   3  201.06    7.42
   5   3   3  186.36    7.67
   5   4   3  119.24    5.93
   5   4   3  110.35    5.51
   5   5   3  195.54    8.35
   5   5   3  183.75    8.22
   5   6   3    0.84    1.28
   5   6   3    0.26    1.56
   5   7   3   28.61    3.48
   5   7   3   27.61    3.92
   5   8   3    6.54    2.77
  -6   8  -3   32.50    3.98
  -6   7  -3    3.46    1.81
  -6   6  -3    0.53    1.32
   6  -6   3   -1.07    1.56
   6  -6   3    2.41    1.76
   6  -5   3   -0.28    1.32
  -6   5  -3   -0.54    1.16
   6  -5   3    0.26    1.50
  -6   4  -3   36.51    2.99
   6  -4   3   39.82    3.54
   6  -4   3   40.34    3.46
   6  -3   3  631.09   19.59
  -6   3  -3  647.06   18.40
   6  -3   3  675.17   19.95
   6  -2   3   26.98    2.38
   6  -2   3   20.91    2.75
   6  -2   3   27.93    2.45
   6  -1   3   41.47    2.78
   6  -1   3   41.96    3.29
   6  -1   3   39.13    2.76
   6   0   3   -0.16    0.59
   6   0   3   -0.01    0.88
   6   0   3    0.88    0.98
   6   1   3   39.41    2.86
   6   1   3   40.78    2.92
   6   2   3   30.95    2.91
   6   2   3   31.30    2.83
   6   3   3  676.25   20.72
   6   3   3  688.21   19.76
   6   4   3   42.23    3.58
   6   4   3   37.84    3.30
   6   5   3    0.27    1.26
   6   5   3    0.41    1.14
   6   6   3    1.57    1.36
   6   6   3   -0.49    1.48
   6   7   3    4.27    2.32
  -7   7  -3    7.89    2.41
  -7   6  -3   -0.18    1.65
   7  -5   3   37.86    4.28
   7  -5   3   32.95    3.67
  -7   5  -3   34.35    3.41
   7  -4   3   31.97    3.49
  -7   4  -3   30.46    3.01
   7  -4   3   31.57    3.50
  -7   3  -3   11.77    2.05
   7  -3   3   11.58    2.08
   7  -3   3   12.85    2.39
   7  -2   3  140.17    6.96
   7  -2   3  141.66    6.00
   7  -1   3    0.07    1.27
   7  -1   3    0.90    1.21
   7   0   3  109.14    5.19
   7   0   3  117.11    5.89
   7   1   3    1.34    1.16
   7   1   3   -0.26    0.81
   7   1   3    0.44    0.87
   7   2   3  134.34    6.08
   7   2   3  130.44    6.38
   7   3   3   14.43    2.31
   7   3   3   13.25    2.31
   7   4   3   33.04    3.51
   7   4   3   31.13    3.36
   7   5   3   35.54    3.92
   7   5   3   45.07    4.19
   7   6   3    0.26    1.60
   7   7   3   18.45    3.95
  -8   5  -3    0.58    1.57
  -8   4  -3   71.15    4.62
   8  -4   3   63.10    5.05
  -8   3  -3   25.79    2.87
   8  -3   3   26.67    3.50
   8  -2   3  113.68    6.69
   8  -2   3  120.76    5.69
   8  -1   3   68.90    4.26
   8  -1   3   67.96    5.01
   8   0   3    1.06    1.71
   8   0   3   -0.40    1.32
   8   1   3   68.72    4.42
   8   2   3  113.75    6.15
   8   2   3  116.05    5.91
   8   3   3   23.96    2.97
   8   3   3   23.21    3.10
   8   4   3   74.78    5.35
   8   4   3   72.29    5.22
   8   5   3   -0.79    1.75
   8   6   3   12.75    3.43
   9  -2   3   19.85    2.71
   9  -2   3   19.52    3.41
   9  -1   3    0.27    1.81
   9  -1   3    0.15    1.33
   9   0   3   39.89    3.60
   9   1   3    0.33    1.45
   9   2   3   18.50    2.84
   9   3   3    3.52    1.98
   9   4   3    9.92    2.71
   9   5   3    8.04    2.83
  -9  -4   4   35.40    3.42
   9   3  -4    0.47    1.76
  -9  -3   4    4.35    1.92
   9   2  -4    0.47    1.50
   9   2  -4    1.36    1.37
   9   1  -4   51.39    4.16
   9   1  -4   50.66    4.43
   9   0  -4    1.21    1.61
   9  -1  -4   47.25    4.22
   9  -1  -4   48.54    4.06
   9  -2  -4    1.28    1.47
   9  -2  -4   -1.15    1.42
   9  -3  -4    1.19    1.60
   9  -3  -4    0.88    1.81
  -8  -5   4   48.86    3.81
  -8  -4   4   11.43    2.18
   8   4  -4    8.78    2.44
   8   3  -4   12.91    2.58
  -8  -3   4   11.70    2.08
   8   2  -4   30.72    3.35
   8   2  -4   17.26    2.39
   8   1  -4   -0.44    1.21
   8   1  -4    0.80    1.27
   8   0  -4  366.06   12.13
   8   0  -4  352.05   12.77
   8   0  -4  363.38   12.81
   8  -1  -4   -1.00    1.23
   8  -1  -4    0.32    1.27
   8  -2  -4   18.42    2.68
   8  -2  -4   22.66    2.91
   8  -3  -4   11.71    2.40
   8  -3  -4    9.98    2.42
   8  -4  -4    7.51    2.36
   8  -4  -4    9.91    2.46
  -7  -6   4   17.68    2.70
   7   5  -4   -0.23    1.31
  -7  -5   4    0.35    1.20
  -7  -4   4    7.29    1.70
   7   4  -4    6.79    2.14
  -7  -3   4  168.59    7.00
   7   3  -4  175.42    7.95
   7   2  -4  127.90    5.88
   7   2  -4  120.34    6.22
  -7  -1   4   75.72    3.86
   7   1  -4   70.88    4.50
   7   1  -4   77.65    4.39
   7   0  -4    0.64    0.93
   7   0  -4   -0.59    0.85
   7   0  -4   -0.78    0.85
   7  -1  -4   77.30    4.45
   7  -1  -4   76.80    4.56
   7  -2  -4  114.54    5.97
   7  -2  -4  121.64    6.03
   7  -3  -4  169.93    7.63
   7  -3  -4  160.98    7.62
   7  -4  -4    5.53    2.01
   7  -4  -4    5.34    1.84
   7  -5  -4   -1.08    1.20
   6   8  -4    6.85    2.97
   6   7  -4   24.01    4.04
   6   6  -4    7.16    2.25
   6   6  -4    9.39    2.66
  -6  -6   4    7.51    1.88
   6   5  -4   11.69    2.34
   6   5  -4   10.85    2.23
  -6  -5   4    9.08    1.84
   6   4  -4   34.44    3.36
  -6  -4   4   39.95    3.05
   6   4  -4   47.37    3.41
  -6  -3   4  233.09    8.37
   6   3  -4  231.16    9.20
   6   2  -4  219.97    8.65
   6   2  -4  224.77    8.19
   6   1  -4  334.46   11.09
   6   1  -4  313.69   11.08
  -6  -1   4  340.53   10.05
   6   0  -4  125.75    5.11
   6   0  -4  121.45    5.45
   6   0  -4  112.62    5.37
   6  -1  -4  321.19   11.31
   6  -1  -4  350.48   11.04
   6  -1  -4  334.85   10.89
   6  -2  -4  203.78    8.13
   6  -2  -4  207.88    7.97
   6  -3  -4  228.90    8.75
   6  -3  -4  214.54    8.80
   6  -4  -4   36.04    3.27
   6  -4  -4   39.08    3.52
   6  -5  -4   10.25    2.44
   6  -6  -4    8.61    2.60
  -6   6   4    8.19    2.11
   5   8  -4   35.92    4.77
   5   7  -4   18.44    3.47
   5   7  -4   21.04    3.04
  -5  -7   4   21.55    2.87
  -5  -6   4   65.16    4.12
   5   6  -4   60.20    4.90
   5   6  -4   68.76    4.70
   5   5  -4   24.74    2.93
  -5  -5   4   28.69    2.66
   5   5  -4   21.05    2.91
  -5  -4   4  384.08   12.23
   5   4  -4  378.53   12.88
   5   3  -4   45.67    3.30
  -5  -3   4   49.54    2.96
   5   3  -4   51.92    3.02
   5   2  -4    0.39    0.81
  -5  -2   4    1.66    0.65
   5   2  -4    0.62    0.61
   5   2  -4    1.63    0.89
  -5  -1   4  993.07   26.05
   5   1  -4 1003.31   27.82
   5   1  -4 1000.74   28.07
   5   1  -4 1068.38   25.45
   5   0  -4    0.01    0.75
   5   0  -4    0.68    0.81
   5  -1  -4 1008.30   28.19
   5  -1  -4  986.19   26.66
   5  -1  -4 1033.32   27.21
   5  -2  -4    0.97    0.85
   5  -2  -4    0.64    0.70
   5  -2  -4    0.93    0.90
   5  -3  -4   45.82    3.26
   5  -4  -4  370.96   13.06
   5  -5  -4   22.08    3.03
  -5   5   4   21.37    2.60
  -5   6   4   64.74    4.38
   5  -6  -4   55.44    4.86
  -5   7   4   20.07    2.88
   5  -7  -4   19.73    3.62
   4   9  -4    2.54    2.21
   4   8  -4    1.32    1.65
   4   7  -4   24.00    3.02
   4   7  -4   20.24    3.23
  -4  -7   4   20.52    2.75
   4   6  -4   85.69    5.66
   4   6  -4   94.58    5.31
  -4  -6   4   99.22    5.14
   4   5  -4  228.38    8.81
  -4  -5   4  224.55    8.30
   4   5  -4  236.57    9.24
   4   4  -4  102.24    4.97
  -4  -4   4  103.08    4.53
   4   4  -4   91.00    4.85
   4   3  -4  181.74    6.94
   4   3  -4  179.94    6.34
  -4  -3   4  178.37    6.40
   4   2  -4  191.16    6.67
  -4  -2   4  189.42    5.46
   4   2  -4  186.11    6.94
   4   2  -4  190.10    5.94
   4   1  -4   74.71    3.69
  -4  -1   4   74.96    3.03
   4   1  -4   79.18    3.60
   4   1  -4   80.32    2.82
   4   0  -4 2565.44   64.77
  -4   0   4 2540.51   62.77
   4   0  -4 2554.36   66.46
   4  -1  -4   43.03    2.38
   4  -2  -4  188.78    6.25
   4  -2  -4  184.98    6.90
  -4   2   4  192.23    5.56
   4  -2  -4  183.13    6.61
   4  -3  -4  177.74    7.01
   4  -3  -4  173.97    6.68
  -4   3   4  184.32    5.85
   4  -3  -4  187.46    6.09
  -4   4   4  100.94    4.20
   4  -4  -4   94.34    5.04
  -4   5   4  226.14    7.77
   4  -5  -4  213.16    9.21
  -4   5   4  222.27    8.33
   4  -6  -4   95.50    6.14
  -4   6   4  102.86    5.23
  -4   6   4   94.92    4.88
  -4   7   4   17.77    2.55
   4  -7  -4   18.45    3.36
   3   9  -4    6.59    2.63
   3   8  -4  125.97    7.45
   3   7  -4    0.54    1.38
  -3  -7   4    0.26    1.13
   3   7  -4   -0.05    1.28
  -3  -6   4   36.03    2.96
   3   6  -4   37.04    3.10
   3   6  -4   36.70    3.47
  -3  -5   4   -0.64    0.67
   3   5  -4    0.24    0.94
   3   5  -4    0.53    1.01
   3   4  -4  319.29   10.48
  -3  -4   4  329.03   10.22
   3   4  -4  309.40   10.43
  -3  -3   4 1190.49   31.59
   3   3  -4 1162.73   31.38
   3   2  -4  725.78   20.29
  -3  -2   4  741.34   18.42
   3   2  -4  751.53   19.00
   3   1  -4  814.96   21.89
   3   1  -4  793.27   21.51
  -3  -1   4  796.49   20.17
   3   0  -4    5.58    0.87
  -3   0   4    1.68    0.57
   3   0  -4   -0.12    0.38
   3  -1  -4  814.11   22.29
  -3   1   4  812.69   21.18
  -3   2   4  719.23   19.33
   3  -2  -4  724.57   19.18
   3  -2  -4  712.01   20.23
  -3   2   4  731.26   18.12
  -3   3   4 1190.14   29.28
   3  -3  -4 1170.22   30.33
   3  -3  -4 1168.03   32.02
  -3   3   4 1155.99   30.40
   3  -4  -4  307.66   10.75
  -3   4   4  314.72   10.09
  -3   4   4  322.78    9.55
   3  -5  -4    4.70    1.50
  -3   5   4    0.55    0.88
  -3   5   4    0.24    0.81
  -3   6   4   39.34    2.99
  -3   6   4   38.79    2.97
   3  -6  -4   33.29    3.34
   3  -7  -4    0.15    1.30
  -3   7   4    0.94    1.31
   3  -8  -4  119.62    7.53
  -3   8   4  119.40    6.41
  -3   9   4    2.87    1.97
   2   9  -4   37.81    4.30
  -2  -8   4   13.07    2.39
   2   8  -4   19.98    3.13
   2   7  -4  179.63    8.27
  -2  -7   4  172.24    7.57
   2   6  -4    0.27    0.91
   2   6  -4   -0.12    0.92
  -2  -6   4   -0.35    0.84
   2   5  -4   18.59    1.95
   2   5  -4   18.37    2.27
  -2  -5   4   18.71    2.03
   2   4  -4  560.60   16.04
   2   4  -4  552.04   16.09
  -2  -4   4  560.26   16.21
  -2  -3   4  657.19   16.18
  -2  -3   4  654.68   18.13
   2   3  -4  641.45   17.74
   2   3  -4  657.97   18.10
   2   2  -4 1684.04   41.24
  -2  -2   4 1679.32   40.70
  -2  -2   4 1663.76   43.61
   2   2  -4 1681.00   42.91
   2   1  -4  605.02   16.40
  -2  -1   4  607.29   15.13
   2   1  -4  588.11   16.15
   2   0  -4  258.21    7.67
   2   0  -4  260.36    7.81
  -2   0   4  262.87    7.31
   2  -1  -4  595.98   16.35
   2  -1  -4  592.10   15.79
  -2   1   4  598.06   15.61
   2  -2  -4 1691.56   44.81
  -2   2   4 1730.35   42.69
  -2   2   4 1737.69   41.43
   2  -2  -4 1692.82   43.33
  -2   3   4  674.01   18.26
   2  -3  -4  698.73   18.29
  -2   3   4  663.59   17.60
   2  -3  -4  679.57   19.16
   2  -4  -4  608.75   16.33
  -2   4   4  568.98   16.11
  -2   4   4  574.00   15.84
   2  -4  -4  563.67   17.19
   2  -5  -4   16.39    2.13
  -2   5   4   17.40    1.86
  -2   5   4   20.86    2.10
  -2   6   4    0.46    0.94
  -2   6   4    0.72    0.97
   2  -6  -4   -0.24    0.77
   2  -7  -4  172.11    8.29
  -2   7   4  171.28    7.47
  -2   8   4   11.28    2.33
   2  -8  -4   17.50    3.00
  -2   9   4   39.62    4.00
   1   9  -4   18.44    3.28
  -1  -8   4   15.29    2.42
   1   8  -4   16.56    2.84
  -1  -7   4   40.97    3.33
   1   7  -4   46.22    3.77
   1   6  -4   52.22    3.72
  -1  -6   4   43.72    3.29
  -1  -5   4    0.82    0.90
   1   5  -4    0.55    0.79
   1   5  -4    1.02    0.84
  -1  -4   4 1055.89   26.29
   1   4  -4 1072.45   27.77
  -1  -4   4 1060.78   28.98
   1   4  -4 1042.10   27.87
   1   3  -4  467.68   13.20
  -1  -3   4  462.30   12.05
  -1  -3   4  479.42   13.55
   1   3  -4  474.51   13.18
  -1  -2   4    3.56    0.70
  -1  -2   4    3.61    0.49
   1   2  -4    4.10    0.77
   1   2  -4    4.24    0.76
   1   1  -4 2014.17   50.29
  -1  -1   4 1988.97   48.53
   1   0  -4   -0.62    0.34
   1   0  -4   -0.54    0.33
  -1   0   4   -0.67    0.30
   1  -1  -4 1952.74   49.75
  -1   1   4 2016.92   48.55
   1  -1  -4 1983.57   51.03
   1  -2  -4    1.51    0.56
  -1   2   4    3.63    0.73
  -1   2   4    3.20    0.60
   1  -2  -4    3.17    0.68
  -1   3   4  494.95   13.25
   1  -3  -4  470.72   13.85
  -1   3   4  483.36   13.02
  -1   4   4 1026.20   27.04
   1  -4  -4 1077.96   27.94
   1  -4  -4 1045.24   28.87
   1  -5  -4    1.88    1.03
  -1   5   4    1.14    0.86
  -1   5   4    1.29    0.83
   1  -5  -4    1.25    0.77
  -1   6   4   45.56    3.33
   1  -6  -4   43.51    3.37
   1  -7  -4   42.50    3.58
  -1   7   4   42.31    3.47
   1  -8  -4   19.51    2.96
  -1   8   4   17.18    2.79
  -1   9   4   12.12    2.65
   0   9  -4    8.58    2.53
   0  -8   4    5.58    1.75
   0   8  -4    5.81    2.05
   0  -7   4  118.00    5.96
   0   7  -4  112.63    6.01
   0   6  -4  345.81   11.52
   0  -6   4  326.28   11.57
   0   5  -4  644.75   18.49
   0  -5   4  651.88   19.27
   0  -4   4   11.25    1.18
   0   4  -4   11.73    1.59
   0  -4   4   11.08    1.56
   0   4  -4   12.75    1.26
   0  -3   4   31.35    2.08
   0   3  -4   29.39    1.95
   0   3  -4   29.14    1.62
   0  -3   4   27.93    1.54
   0  -2   4 1395.40   34.96
   0   2  -4 1419.61   35.98
   0   2  -4 1421.29   34.98
   0  -2   4 1460.58   37.35
   0   1  -4 2227.95   55.32
   0  -1   4 2443.37   56.04
   0   1  -4 2396.97   57.60
   0  -1   4 2166.13   58.95
   0   0  -4 3536.61   88.03
   0   0  -4 3452.14   85.65
   0   0   4 3353.29   83.28
   0  -1  -4 2438.94   61.86
   0  -1  -4 2465.43   60.57
   0   1   4 2388.78   58.79
   0   1   4 2395.71   57.92
   0  -2  -4 1422.19   36.04
   0   2   4 1421.15   34.46
   0  -2  -4 1444.20   36.53
   0   2   4 1349.96   34.83
   0  -3  -4   31.11    1.85
   0   3   4   31.32    1.96
   0   3   4   28.45    1.70
   0  -3  -4   29.71    1.89
   0   4   4   15.19    1.65
   0  -4  -4   11.92    1.48
   0   4   4   12.62    1.33
   0  -4  -4   10.51    1.39
   0  -5  -4  668.41   19.54
   0   5   4  649.75   18.79
   0   5   4  676.17   17.88
   0   6   4  353.57   11.87
   0  -6  -4  333.50   11.83
   0  -6  -4  360.14   11.41
   0   7   4  119.47    6.20
   0  -7  -4  127.23    6.30
   0   8   4    5.45    1.92
   0  -8  -4    4.03    1.60
   0   9   4   10.36    2.73
  -1   9  -4    5.50    2.28
  -1   8  -4   46.07    4.15
   1  -8   4   50.32    4.18
  -1   7  -4    0.39    1.31
   1  -7   4    2.17    1.40
   1  -6   4    3.29    1.36
  -1   6  -4    0.57    0.98
   1  -5   4    5.31    1.37
   1  -5   4    6.11    1.15
  -1   5  -4    5.86    1.41
   1  -4   4  321.20   10.67
   1  -4   4  312.58    9.38
  -1   4  -4  325.20   10.06
  -1   4  -4  320.35    8.97
  -1   3  -4 1658.01   40.17
   1  -3   4 1595.79   40.15
  -1   3  -4 1618.43   40.55
   1  -3   4 1586.65   42.97
  -1   2  -4   61.23    2.66
   1  -2   4   61.88    2.86
  -1   2  -4   60.17    2.19
   1  -2   4   61.64    2.55
   1  -1   4  469.89   13.60
   1  -1   4  510.84   12.93
   1  -1   4  499.38   13.10
  -1   1  -4  527.35   13.13
   1   0   4    0.21    0.33
   1   1   4  511.28   13.52
   1   1   4  526.14   13.55
  -1  -1  -4  521.59   14.10
  -1  -1  -4  539.17   13.77
  -1  -2  -4   59.88    2.21
  -1  -2  -4   57.27    2.69
   1   2   4   59.01    2.36
   1   2   4   59.98    2.59
  -1  -3  -4 1686.15   42.63
   1   3   4 1614.58   40.77
   1   3   4 1643.23   40.95
  -1  -3  -4 1662.36   42.97
  -1  -4  -4  327.03    9.85
   1   4   4  311.48    9.94
   1   4   4  310.54    9.09
  -1  -4  -4  321.29   10.12
  -1  -5  -4    6.21    1.29
  -1  -5  -4    5.57    1.21
   1   5   4    6.54    1.47
   1   6   4    3.62    1.40
  -1  -6  -4    2.81    1.15
  -1  -6  -4    1.89    1.09
   1   7   4    1.69    1.46
  -1  -7  -4   -0.14    1.05
  -1  -8  -4   52.11    4.01
   1   8   4   50.39    4.52
   1   9   4    4.33    2.28
  -2   9  -4   57.70    4.91
   2  -8   4   22.14    3.37
  -2   8  -4   18.34    3.02
  -2   7  -4  223.01    9.28
   2  -7   4  237.97   10.25
   2  -6   4   11.06    2.15
  -2   6  -4    7.05    1.73
  -2   5  -4    8.67    1.61
   2  -5   4    9.17    1.46
   2  -5   4    7.58    1.79
  -2   4  -4  744.37   19.75
   2  -4   4  717.72   19.49
   2  -4   4  700.72   21.31
  -2   3  -4  439.78   11.49
   2  -3   4  433.42   13.54
   2  -3   4  451.36   12.63
  -2   3  -4  451.11   12.61
  -2   2  -4 2514.06   60.88
   2  -2   4 2361.93   63.37
   2  -2   4 2471.92   60.32
   2  -1   4  294.31    8.60
   2  -1   4  297.82    8.43
   2  -1   4  304.10    8.40
  -2   1  -4  298.27    8.14
  -2   0  -4   11.95    0.98
   2   0   4   10.43    0.66
   2   0   4   15.08    1.18
   2   0   4    9.70    1.04
   2   1   4  290.89    8.23
  -2  -1  -4  303.88    7.81
  -2  -1  -4  287.19    8.63
   2   1   4  291.75    8.41
   2   2   4 2398.52   58.84
  -2  -2  -4 2460.16   61.95
  -2  -2  -4 2423.36   61.32
   2   2   4 2399.80   59.14
   2   3   4  452.07   12.19
   2   3   4  440.62   12.78
  -2  -3  -4  458.43   12.68
   2   4   4  743.20   20.55
  -2  -4  -4  755.49   20.67
  -2  -4  -4  746.02   21.05
   2   5   4    6.93    1.67
  -2  -5  -4    5.31    1.34
  -2  -5  -4    6.84    1.25
   2   6   4   12.83    2.32
  -2  -6  -4    9.32    1.51
  -2  -6  -4    7.81    1.65
   2   7   4  210.48    9.57
  -2  -7  -4  227.88    8.84
  -2  -7  -4  232.33    8.74
   2   8   4   22.14    3.55
   2   9   4   63.76    5.52
  -3   9  -4    5.60    2.26
  -3   8  -4   26.01    3.49
   3  -7   4   11.45    2.61
  -3   7  -4    9.07    2.27
  -3   6  -4   33.26    3.02
   3  -6   4   26.15    3.30
   3  -6   4   28.26    2.74
  -3   5  -4   15.87    2.15
   3  -5   4   16.04    2.52
   3  -5   4   18.80    2.21
  -3   4  -4  307.75    9.79
   3  -4   4  300.68   10.80
   3  -4   4  290.60    9.66
   3  -3   4  305.68    9.85
   3  -3   4  335.36   10.47
  -3   3  -4  304.50    9.64
   3  -2   4   56.10    2.79
   3  -2   4   61.19    2.82
   3  -2   4   54.13    2.99
  -3   2  -4   58.45    2.07
   3  -1   4  516.13   14.35
   3  -1   4  513.74   13.93
  -3   1  -4  518.06   13.66
   3  -1   4  515.63   14.17
   3   0   4    0.34    0.36
   3   0   4    0.04    0.50
   3   0   4    0.02    0.47
  -3   0  -4    3.46    0.68
   3   1   4  502.55   13.94
   3   1   4  511.55   13.52
   3   1   4  517.14   13.97
   3   2   4   55.33    3.03
  -3  -2  -4   59.62    2.19
   3   2   4   54.25    2.90
   3   2   4   53.58    2.63
   3   3   4  319.57    9.07
   3   3   4  304.56    9.71
   3   3   4  304.83   10.15
  -3  -3  -4  308.87    9.11
  -3  -4  -4  317.60    9.57
   3   4   4  295.74   10.45
   3   4   4  311.15   10.21
  -3  -5  -4   14.93    1.70
   3   5   4   16.87    2.35
  -3  -6  -4   30.75    2.91
   3   6   4   26.56    3.25
   3   7   4   10.69    2.52
  -3  -7  -4    7.92    1.98
   3   8   4   28.87    3.91
  -3  -8  -4   31.26    3.36
   3   9   4    8.43    2.80
  -4   8  -4    1.53    1.66
   4  -7   4   24.06    3.78
  -4   7  -4   22.38    3.05
  -4   6  -4   56.84    4.12
   4  -6   4   49.40    4.69
   4  -6   4   53.64    3.83
   4  -5   4  384.17   12.45
   4  -5   4  364.75   13.86
  -4   5  -4  375.56   12.21
   4  -4   4   43.57    3.34
  -4   4  -4   53.47    3.36
   4  -4   4   54.24    3.81
  -4   3  -4  169.96    6.18
   4  -3   4  173.25    6.56
   4  -3   4  146.70    6.19
   4  -2   4  221.43    7.23
   4  -2   4  226.06    7.43
   4  -2   4  216.56    7.75
   4  -1   4  147.10    5.07
  -4   1  -4  141.23    4.69
   4  -1   4  142.42    5.29
   4  -1   4  144.01    5.69
   4   0   4 1916.59   47.72
  -4   0  -4 1872.63   49.01
   4   0   4 1974.75   49.89
   4   0   4 1955.04   48.63
   4   1   4  139.37    5.37
   4   1   4  141.23    5.32
   4   1   4  139.53    4.45
   4   1   4  137.21    5.27
  -4  -2  -4  216.55    6.44
   4   2   4  206.67    7.33
   4   2   4  223.96    7.23
   4   2   4  218.90    7.75
   4   3   4  176.25    6.61
   4   3   4  170.46    6.91
   4   4   4   49.69    3.46
   4   4   4   48.58    3.53
   4   5   4  366.04   13.03
   4   5   4  410.60   13.59
   4   6   4   51.07    4.25
  -4  -7  -4   28.61    3.26
   4   7   4   28.03    3.75
   4   8   4    1.25    1.71
  -5   8  -4   32.77    4.00
   5  -7   4   -0.31    1.53
   5  -7   4    0.81    2.01
  -5   7  -4   -0.31    1.54
  -5   6  -4   19.25    2.67
   5  -6   4   13.05    3.04
   5  -6   4   16.65    2.54
  -5   5  -4    0.04    1.18
   5  -5   4    0.08    1.24
   5  -5   4    0.07    1.26
   5  -4   4  215.24    8.77
  -5   4  -4  206.23    7.81
   5  -4   4  201.85    8.21
  -5   3  -4  178.10    6.69
   5  -3   4  163.71    7.04
   5  -2   4   31.21    2.69
   5  -2   4   36.18    2.47
   5  -2   4   33.23    2.40
   5  -1   4   44.17    2.55
  -5   1  -4   44.60    2.32
   5  -1   4   45.10    2.85
   5  -1   4   45.49    3.11
   5   0   4    0.21    0.79
   5   0   4   -0.22    0.73
   5   0   4    0.14    0.62
   5   1   4   45.26    2.83
   5   1   4   43.60    2.87
   5   1   4   40.88    2.71
   5   2   4   37.32    2.66
   5   2   4   37.07    2.75
   5   2   4   34.86    2.71
   5   3   4  167.76    7.04
   5   3   4  156.85    6.56
   5   4   4  208.48    8.33
   5   4   4  217.37    8.79
   5   5   4    0.04    1.17
   5   5   4    0.60    1.20
   5   6   4   16.17    2.75
   5   6   4   14.71    2.86
   5   7   4   -0.08    1.79
   5   8   4   51.10    5.68
  -6   7  -4   27.95    3.47
  -6   6  -4   22.32    3.07
   6  -6   4   23.24    3.14
   6  -6   4   16.76    3.45
   6  -5   4    1.31    1.59
   6  -5   4    0.62    1.48
  -6   5  -4   -1.76    1.12
   6  -4   4   40.50    3.54
   6  -4   4   36.90    3.43
  -6   4  -4   34.23    3.08
   6  -3   4  162.64    7.48
  -6   3  -4  225.48    7.88
   6  -3   4  204.91    8.44
   6  -2   4  118.83    5.14
   6  -2   4  115.86    5.97
   6  -1   4  227.35    8.94
   6  -1   4  247.65    8.37
   6   0   4    6.31    1.48
   6   0   4    4.89    1.14
   6   0   4    7.97    1.69
   6   1   4  238.89    8.65
   6   1   4  222.80    8.34
   6   1   4  231.95    8.30
   6   2   4  117.00    5.63
   6   2   4  113.77    5.37
   6   3   4  210.79    8.24
   6   3   4  208.03    8.60
   6   4   4   36.39    3.34
   6   4   4   40.33    3.62
   6   5   4    1.81    1.45
   6   5   4    1.00    1.43
   6   6   4   22.60    3.20
   6   6   4   20.16    3.32
   6   7   4   35.53    4.65
  -7   7  -4    1.38    1.84
  -7   6  -4   28.97    3.57
   7  -5   4    0.31    1.57
  -7   5  -4   -0.22    1.48
   7  -4   4   89.55    5.70
  -7   4  -4   89.26    5.05
   7  -3   4   53.79    4.33
  -7   3  -4   59.70    3.98
   7  -2   4    3.10    1.71
   7  -2   4    7.54    1.77
   7  -1   4   29.28    2.79
   7  -1   4   36.33    3.37
   7   0   4    0.14    1.08
   7   0   4    2.27    1.36
   7   1   4   38.22    3.13
   7   1   4   37.54    3.04
   7   1   4   38.20    3.37
   7   2   4    6.06    1.70
   7   2   4    6.99    1.78
   7   3   4   62.64    4.28
   7   3   4   55.54    4.23
   7   4   4   85.69    5.51
   7   4   4   78.56    5.13
   7   5   4    0.50    1.58
   7   5   4    4.48    2.12
   7   6   4   31.20    4.20
   7   7   4    2.71    2.41
  -8   6  -4    6.38    2.29
  -8   5  -4   56.69    4.53
  -8   4  -4    3.57    1.96
   8  -3   4    2.45    2.03
  -8   3  -4    8.12    2.12
   8  -2   4    2.40    1.74
   8  -2   4    6.16    1.78
   8  -1   4   11.51    2.10
   8  -1   4   15.78    2.95
   8   0   4  122.81    6.01
   8   0   4  123.73    6.87
   8   1   4   11.89    2.26
   8   2   4    0.80    1.42
   8   2   4    0.62    1.36
   8   3   4   11.18    2.36
   8   3   4    6.22    2.01
   8   4   4    3.76    1.99
   8   5   4   53.19    4.94
   8   6   4    8.54    3.17
  -9   4  -4   26.72    3.44
  -9   3  -4   30.60    3.58
   9  -2   4    0.23    1.45
   9  -1   4   10.32    2.79
   9  -1   4   14.45    2.46
   9   0   4    1.47    1.63
   9   1   4   15.30    2.60
   9   2   4    1.16    1.47
   9   3   4   25.69    3.43
   9   4   4   34.82    4.04
   9   5   4    0.89    2.15
  10   1   4    7.96    2.46
  10   2   4   13.77    2.89
  10   3   4    3.07    2.26
   9   3  -5   16.08    3.05
  -9  -3   5   17.18    2.64
   9   2  -5    4.06    1.77
   9   2  -5    7.25    2.25
   9   1  -5    1.26    1.48
   9   1  -5    0.82    1.49
   9   0  -5  133.68    6.98
   9  -1  -5   -1.21    1.34
  -9   1   5   -0.32    1.55
   9  -2  -5    4.28    1.99
  -9   2   5    3.11    1.86
   9  -3  -5   16.84    3.04
  -9   3   5   14.54    2.87
  -8  -4   5   75.49    4.70
   8   4  -5   78.85    5.60
   8   3  -5    7.08    2.18
   8   2  -5   10.10    2.05
   8   2  -5    9.44    2.31
   8   1  -5   91.67    5.31
   8   1  -5   94.76    5.67
   8   0  -5   -1.90    1.15
   8   0  -5    0.48    1.26
  -8   0   5    0.98    1.44
  -8   1   5   87.31    5.08
   8  -1  -5   87.48    5.29
   8  -2  -5   10.13    2.30
  -8   2   5   10.32    2.32
  -8   3   5   11.82    2.51
   8  -3  -5    8.58    2.32
   8  -4  -5   72.15    5.47
  -8   4   5   67.46    5.01
  -7  -5   5    1.08    1.43
   7   5  -5   -1.09    1.17
  -7  -4   5   17.60    2.31
   7   4  -5   17.69    2.75
  -7  -3   5   75.54    4.27
   7   3  -5   69.24    4.79
   7   2  -5   83.08    5.14
   7   2  -5   83.28    4.63
  -7  -1   5  120.51    5.03
   7   1  -5  112.13    5.63
   7   1  -5  111.46    5.84
   7   0  -5    4.07    1.49
  -7   0   5    4.03    1.35
   7   0  -5    3.19    1.38
  -7   1   5  117.84    5.61
   7  -1  -5  116.98    5.98
   7  -1  -5  128.80    5.93
   7  -2  -5   80.47    4.88
   7  -3  -5   67.72    4.66
   7  -4  -5   12.32    2.50
  -7   4   5   17.29    2.73
  -7   5   5    0.00    1.42
   7  -5  -5   -0.06    1.44
   6   6  -5   12.20    2.58
  -6  -6   5    9.50    2.07
  -6  -5   5    5.71    1.59
   6   5  -5    4.97    1.82
   6   4  -5   59.26    4.27
  -6  -4   5   57.02    3.68
   6   3  -5  365.64   12.84
  -6  -3   5  371.88   12.05
   6   2  -5  169.50    6.92
   6   2  -5  179.24    7.51
   6   1  -5   16.27    2.18
  -6  -1   5   19.53    1.85
   6   1  -5   19.86    2.20
  -6   0   5   -0.23    0.78
   6   0  -5    0.09    0.82
   6   0  -5   -0.36    0.71
   6  -1  -5   18.52    2.07
  -6   1   5   16.90    2.01
   6  -1  -5   14.78    2.06
   6  -2  -5  167.94    7.19
  -6   2   5  167.88    6.91
  -6   3   5  350.92   12.09
   6  -3  -5  367.02   12.72
  -6   4   5   52.60    3.85
   6  -4  -5   47.03    3.93
  -6   5   5    4.57    1.85
   6  -5  -5    7.52    2.20
  -6   6   5   13.76    2.59
   6  -6  -5   10.98    2.74
   5   8  -5    1.91    2.19
  -5  -7   5   23.98    3.10
   5   7  -5   23.44    3.63
   5   7  -5   20.72    3.07
   5   6  -5   43.61    3.87
  -5  -6   5   47.29    3.63
   5   6  -5   44.28    4.10
   5   5  -5  143.98    7.11
   5   5  -5  157.33    7.22
  -5  -5   5  154.39    6.51
   5   4  -5    8.87    1.92
   5   4  -5    8.90    1.80
  -5  -4   5    7.74    1.62
  -5  -3   5  110.83    4.89
   5   3  -5  113.31    4.66
   5   3  -5  105.25    5.32
   5   2  -5   93.72    4.73
  -5  -2   5   96.17    3.47
   5   2  -5   93.46    4.39
  -5  -1   5   25.78    1.84
   5   1  -5   27.15    2.34
   5   1  -5   24.04    2.20
   5   0  -5  912.67   24.69
  -5   0   5  866.35   23.44
   5   0  -5  894.99   25.12
   5  -1  -5   24.15    2.21
  -5   1   5   22.88    2.17
   5  -2  -5   98.69    4.32
   5  -2  -5   92.83    4.68
  -5   2   5   97.48    4.63
   5  -3  -5  101.35    5.19
  -5   3   5  108.30    5.15
  -5   4   5    6.60    1.72
   5  -4  -5    7.01    1.82
   5  -5  -5  153.59    7.69
  -5   5   5  151.14    6.89
  -5   6   5   41.78    3.61
   5  -6  -5   44.64    4.30
  -5   7   5   23.91    2.98
   5  -7  -5   30.20    4.21
   4   9  -5   30.42    4.45
   4   8  -5   22.63    3.73
  -4  -7   5   45.52    3.80
   4   7  -5   48.49    4.49
   4   7  -5   44.99    3.89
   4   6  -5   89.27    5.73
   4   6  -5   98.54    5.37
  -4  -6   5   91.88    5.03
  -4  -5   5    2.65    1.26
   4   5  -5    5.80    1.77
   4   5  -5    0.84    1.13
   4   4  -5  442.93   14.07
  -4  -4   5  441.71   13.63
   4   3  -5    1.27    0.77
   4   2  -5   29.14    2.14
   4   2  -5   29.64    2.33
   4   2  -5   30.53    1.82
  -4  -2   5   30.45    1.56
   4   1  -5 1229.30   33.37
   4   1  -5 1236.26   32.86
   4   1  -5 1261.81   30.12
  -4  -1   5 1221.59   30.97
   4   0  -5   -0.21    0.56
  -4   0   5    0.41    0.65
   4   0  -5   -0.86    0.57
   4  -1  -5 1266.68   33.05
  -4   1   5 1239.54   32.31
   4  -1  -5 1278.55   34.22
  -4   2   5   29.54    2.30
   4  -2  -5   26.10    1.98
   4  -2  -5   26.96    2.19
   4  -3  -5    5.48    1.05
   4  -3  -5    1.00    0.84
  -4   3   5    0.63    0.84
   4  -4  -5  428.12   14.12
  -4   4   5  422.96   13.22
  -4   5   5    0.23    1.17
   4  -5  -5    3.57    1.57
  -4   6   5   86.11    4.85
   4  -6  -5   88.43    5.79
  -4   7   5   43.35    3.55
   4  -7  -5   34.99    4.17
   3   9  -5   72.17    6.01
   3   8  -5    5.01    2.06
   3   7  -5  189.29    8.73
  -3  -7   5  179.13    7.95
   3   6  -5    0.10    1.09
   3   6  -5    0.02    0.98
  -3  -6   5   -0.56    0.89
  -3  -5   5    8.12    1.55
   3   5  -5    6.75    1.57
   3   5  -5    9.82    1.93
   3   4  -5  165.94    6.65
   3   4  -5  172.09    6.93
  -3  -4   5  179.91    6.47
   3   3  -5  443.35   13.12
   3   3  -5  442.63   13.59
  -3  -3   5  475.50   13.49
  -3  -2   5 1307.38   31.92
   3   2  -5 1317.91   32.27
   3   2  -5 1272.40   34.16
   3   1  -5  303.44    9.31
   3   1  -5  298.32    9.28
  -3  -1   5  304.45    8.33
  -3   0   5  437.84   12.01
   3   0  -5  443.94   12.67
   3   0  -5  448.58   12.89
  -3   1   5  299.89    8.88
   3  -1  -5  306.44    9.40
   3  -1  -5  294.89    8.97
  -3   2   5 1252.82   32.44
   3  -2  -5 1270.81   34.10
   3  -2  -5 1278.46   32.84
  -3   3   5  466.90   12.49
   3  -3  -5  458.74   14.13
  -3   3   5  453.84   13.48
   3  -3  -5  478.72   13.32
  -3   4   5  181.07    6.72
   3  -4  -5  185.64    6.46
  -3   4   5  176.65    6.11
   3  -4  -5  170.85    7.09
   3  -5  -5    7.79    1.76
  -3   5   5   10.97    1.73
  -3   5   5    7.19    1.37
  -3   6   5    2.63    1.21
   3  -6  -5   -0.20    0.96
  -3   6   5   -0.26    0.93
   3  -7  -5  183.20    9.05
  -3   7   5  185.68    7.77
   3  -8  -5    2.79    2.01
   2   9  -5    5.09    2.32
   2   8  -5  115.64    6.73
  -2  -8   5  107.08    6.07
   2   7  -5   17.46    2.77
  -2  -7   5   10.57    2.08
   2   6  -5    3.38    1.47
  -2  -6   5    2.15    1.20
   2   6  -5    3.11    1.25
   2   5  -5   12.33    1.69
   2   5  -5   11.00    1.87
  -2  -5   5    8.99    1.56
  -2  -4   5   80.56    3.78
   2   4  -5   80.30    4.16
   2   4  -5   78.91    3.83
  -2  -3   5  745.65   20.10
   2   3  -5  693.58   19.42
   2   3  -5  727.63   19.95
  -2  -3   5  733.00   18.09
  -2  -2   5 2282.93   54.84
  -2  -2   5 2297.30   58.49
   2   2  -5 2207.55   55.05
   2   2  -5 2261.80   57.39
   2   1  -5  514.22   14.28
   2   1  -5  514.52   14.20
  -2  -1   5  507.56   13.16
  -2   0   5    0.56    0.51
   2   0  -5   -1.47    0.29
   2   0  -5   -0.97    0.38
  -2   1   5  494.73   13.23
   2  -1  -5  502.91   13.88
   2  -1  -5  480.80   13.46
   2  -2  -5 1861.92   55.09
  -2   2   5 2299.98   52.62
  -2   2   5 2322.74   54.27
   2  -2  -5 2279.18   57.00
   2  -3  -5  783.41   20.65
  -2   3   5  767.53   20.40
  -2   3   5  750.75   19.54
   2  -3  -5  753.30   21.35
   2  -4  -5  108.25    4.64
   2  -4  -5   86.64    4.06
  -2   4   5   90.37    4.12
  -2   4   5   82.68    3.84
  -2   5   5   11.26    1.64
   2  -5  -5   10.96    1.85
  -2   5   5   10.83    1.60
  -2   6   5    2.16    1.12
  -2   6   5    1.69    1.03
   2  -6  -5    4.46    1.46
   2  -7  -5   11.26    2.36
  -2   7   5   11.21    2.10
   2  -8  -5  106.98    6.67
  -2   8   5  113.45    6.21
  -2   9   5    0.22    1.59
   1   9  -5   41.33    4.52
  -1  -8   5    2.32    1.43
   1   8  -5   -0.02    1.41
   1   7  -5  119.16    6.20
  -1  -7   5  106.17    5.72
  -1  -6   5  138.82    6.36
   1   6  -5  155.28    6.80
   1   5  -5  406.08   12.14
   1   5  -5  418.45   12.78
  -1  -5   5  383.12   12.81
   1   4  -5    1.09    0.75
  -1  -4   5    0.82    0.55
   1   4  -5    0.34    0.72
  -1  -3   5  721.97   18.06
   1   3  -5  703.34   19.01
  -1  -3   5  734.46   19.79
   1   3  -5  696.15   19.23
   1   2  -5 1330.66   35.02
  -1  -2   5 1390.65   35.80
  -1  -2   5 1382.18   33.58
  -1  -1   5   91.48    3.02
   1   1  -5   92.56    3.43
  -1  -1   5   93.79    3.24
   1   1  -5   93.61    3.02
   1   0  -5 4143.90  104.34
   1   0  -5 4097.94  101.82
  -1   0   5 4058.31   98.92
  -1   1   5   90.73    3.29
   1  -1  -5   93.97    3.27
   1  -1  -5   90.41    3.35
  -1   2   5 1391.41   33.70
   1  -2  -5 1354.35   36.18
   1  -2  -5 1398.38   35.56
  -1   2   5 1389.41   34.62
   1  -3  -5  763.62   19.93
  -1   3   5  716.89   18.80
  -1   3   5  725.40   19.24
   1  -3  -5  709.38   20.08
   1  -4  -5    0.85    0.69
  -1   4   5    5.49    1.10
   1  -4  -5    0.52    0.64
  -1   4   5    1.07    0.63
  -1   5   5  398.25   12.51
  -1   5   5  424.27   12.24
   1  -5  -5  427.65   12.94
   1  -5  -5  402.26   13.30
   1  -6  -5  136.20    6.44
  -1   6   5  142.56    6.31
   1  -7  -5  119.34    6.35
  -1   7   5  120.25    6.15
  -1   8   5    1.83    1.58
   1  -8  -5    1.63    1.51
  -1   9   5   38.15    4.13
   0   9  -5   31.17    3.98
   0   8  -5    0.83    1.50
   0  -8   5    2.15    1.43
   0   7  -5   90.50    5.29
   0  -7   5   85.23    5.02
   0   6  -5  114.32    5.65
   0  -6   5  105.95    5.37
   0   5  -5   17.30    2.08
   0  -4   5  793.14   21.81
   0  -4   5  745.81   19.68
   0   4  -5  747.45   20.27
   0   4  -5  753.49   20.59
   0   3  -5  183.83    6.35
   0  -3   5  204.98    5.89
   0   3  -5  184.61    5.98
   0  -3   5  197.72    6.78
   0   2  -5   20.08    1.41
   0  -2   5   20.48    1.24
   0   2  -5   18.34    1.27
   0  -2   5   19.51    1.42
   0  -1   5 3555.20   87.18
   0   1  -5 3558.64   89.62
   0  -1   5 3647.58   91.87
   0  -1   5 3671.84   86.01
   0   0   5   -0.83    0.33
   0   0   5   -1.03    0.34
   0   0  -5   -0.35    0.44
   0   0  -5   -0.56    0.27
   0  -1  -5 3730.69   91.23
   0   1   5 3576.36   88.60
   0  -1  -5 3640.13   93.20
   0   1   5 3702.33   87.35
   0   2   5   18.06    1.28
   0   2   5   16.24    1.24
   0  -2  -5   20.33    1.17
   0  -2  -5   19.83    1.45
   0  -3  -5  180.14    6.37
   0  -3  -5  194.64    6.15
   0   3   5  188.51    6.15
   0  -4  -5  752.16   21.05
   0   4   5  742.18   20.20
   0   4   5  753.87   19.96
   0  -4  -5  763.64   20.98
   0  -5  -5    2.78    1.05
   0   5   5    3.19    1.01
   0   5   5    2.27    1.15
   0   6   5   97.86    5.21
   0  -6  -5  107.56    5.24
   0   7   5   89.77    5.28
   0  -7  -5   89.73    5.10
   0  -8  -5    2.31    1.53
   0   8   5    1.02    1.42
   0   9   5   24.70    3.58
  -1   9  -5   40.06    4.29
   1  -8   5    2.27    1.58
  -1   8  -5    1.65    1.51
   1  -7   5  107.52    5.95
  -1   7  -5  105.91    5.88
  -1   6  -5   10.15    1.90
   1  -6   5    9.47    1.84
   1  -5   5   24.66    2.03
  -1   5  -5   20.63    2.26
   1  -5   5   23.59    2.33
   1  -4   5  169.99    6.59
   1  -4   5  155.36    5.54
  -1   4  -5  154.17    6.02
   1  -3   5 1130.98   30.99
  -1   3  -5 1144.11   28.96
   1  -3   5 1138.05   28.84
  -1   3  -5 1132.41   28.95
  -1   2  -5 1866.83   45.81
   1  -2   5 1872.34   46.22
  -1   2  -5 1879.91   46.96
   1  -1   5  263.01    7.27
  -1   1  -5  261.29    7.27
   1  -1   5  243.32    7.51
   1  -1   5  257.25    7.36
   1   0   5  338.81    8.81
  -1   0  -5  326.06    9.18
   1   0   5  330.88    9.06
   1   0   5  321.20    8.95
   1   1   5  259.58    7.42
  -1  -1  -5  263.16    7.78
   1   1   5  260.24    7.46
   1   2   5 1830.31   45.46
  -1  -2  -5 1904.35   47.73
  -1  -2  -5 1846.67   47.44
  -1  -3  -5 1213.49   30.81
   1   3   5 1145.18   29.58
   1   3   5 1151.19   29.48
  -1  -3  -5 1161.04   30.88
  -1  -4  -5  165.38    5.72
  -1  -4  -5  156.85    6.10
   1   4   5  157.16    5.42
   1   4   5  152.00    5.98
  -1  -5  -5   22.08    2.02
   1   5   5   26.43    2.57
  -1  -5  -5   22.15    2.12
   1   6   5   12.21    2.15
  -1  -6  -5   12.15    1.88
  -1  -6  -5   12.11    1.84
  -1  -7  -5  100.45    5.31
  -1  -7  -5  101.12    5.27
   1   7   5  100.93    5.85
   1   8   5    1.85    1.72
   1   9   5   50.14    5.03
  -2   9  -5    6.37    2.47
  -2   8  -5  129.81    7.07
  -2   7  -5   10.95    2.32
   2  -7   5   14.28    2.55
  -2   6  -5    9.63    1.95
   2  -6   5   13.41    2.25
   2  -5   5   49.49    3.75
   2  -5   5   61.76    3.37
  -2   5  -5   57.93    3.67
  -2   4  -5    0.42    0.88
   2  -4   5    3.50    1.06
   2  -4   5    0.55    0.86
   2  -3   5  993.57   29.29
   2  -3   5 1107.87   27.72
  -2   3  -5 1096.90   27.53
  -2   3  -5 1063.42   26.99
   2  -2   5 1585.86   39.95
  -2   2  -5 1599.35   39.98
   2  -2   5 1617.14   41.90
   2  -2   5 1565.34   39.24
   2  -1   5  331.16    9.41
   2  -1   5  326.91    9.58
   2  -1   5  341.71    9.30
  -2   1  -5  332.34    9.18
   2   0   5   -0.12    0.39
   2   0   5   -0.02    0.41
   2   0   5    0.22    0.21
  -2   0  -5    0.21    0.37
   2   1   5  333.57    9.28
  -2  -1  -5  322.37    9.57
   2   1   5  322.93    9.34
  -2  -2  -5 1538.43   38.57
   2   2   5 1359.54   37.00
   2   2   5 1508.93   37.02
  -2  -2  -5 1539.67   38.26
  -2  -3  -5 1068.60   27.86
   2   3   5 1038.34   27.28
  -2  -3  -5 1063.47   28.43
   2   3   5 1055.66   26.99
  -2  -4  -5    1.89    0.73
   2   4   5    0.95    0.84
  -2  -4  -5    2.79    1.04
  -2  -5  -5   55.97    3.54
   2   5   5   59.81    3.80
  -2  -5  -5   59.88    3.16
  -2  -6  -5   11.89    1.94
   2   6   5   12.51    2.32
   2   7   5   11.49    2.62
  -2  -7  -5   13.88    2.26
   2   8   5  125.76    7.32
   2   9   5    7.12    2.57
  -3   8  -5    1.70    1.75
  -3   7  -5   18.56    2.82
   3  -7   5   20.28    3.22
   3  -6   5   28.53    3.48
   3  -6   5   23.51    2.59
  -3   6  -5   31.40    3.18
   3  -5   5   70.24    4.80
   3  -5   5   72.93    4.07
  -3   5  -5   71.74    4.24
   3  -4   5   -0.15    0.82
   3  -4   5    0.70    0.93
  -3   4  -5    0.22    0.85
  -3   3  -5  234.04    7.79
   3  -3   5  229.90    7.92
  -3   2  -5  863.79   21.93
   3  -2   5  881.21   23.32
   3  -2   5  841.33   22.82
   3  -2   5  837.66   22.21
   3  -1   5   69.34    2.70
   3  -1   5   71.61    3.39
   3  -1   5   65.27    3.12
  -3   1  -5   69.26    2.69
   3   0   5  792.77   20.78
  -3   0  -5  785.49   21.04
   3   0   5  807.63   21.13
   3   0   5  802.28   20.83
   3   1   5   68.53    3.19
  -3  -1  -5   66.84    2.11
  -3  -1  -5   67.33    3.13
   3   1   5   64.52    3.14
  -3  -2  -5  832.93   22.85
   3   2   5  847.70   22.01
  -3  -2  -5  852.30   21.92
   3   2   5  809.53   21.97
   3   3   5  233.83    7.37
   3   3   5  231.30    7.79
  -3  -3  -5  223.37    8.06
   3   4   5    0.08    0.77
  -3  -4  -5    5.49    1.37
  -3  -5  -5   66.31    4.09
   3   5   5   75.86    4.54
  -3  -6  -5   22.47    2.64
   3   6   5   24.60    3.09
  -3  -7  -5   18.75    2.60
   3   7   5   16.82    3.03
   3   8   5    2.12    1.82
  -3  -8  -5    2.21    1.63
   3   9   5    5.61    2.51
  -4   8  -5    9.15    2.56
   4  -7   5   28.94    4.15
  -4   7  -5   26.13    3.27
  -4   6  -5  147.48    6.93
   4  -6   5  126.84    7.78
   4  -6   5  160.95    6.98
   4  -5   5  102.12    6.24
  -4   5  -5  119.41    5.71
   4  -5   5  114.12    5.64
   4  -4   5  111.42    5.63
   4  -4   5  106.39    5.26
  -4   4  -5  107.94    5.09
   4  -3   5    3.72    1.14
  -4   3  -5    4.22    1.23
   4  -3   5    3.33    1.20
   4  -2   5   93.16    4.17
   4  -2   5  103.57    4.72
   4  -2   5   97.64    4.10
   4  -1   5 1184.28   31.27
   4  -1   5 1215.39   31.55
   4  -1   5 1191.57   30.48
  -4   1  -5 1171.79   30.57
  -4   0  -5    1.40    0.81
   4   0   5    1.21    0.99
   4   0   5    1.29    1.02
   4   1   5 1177.94   30.27
   4   1   5 1141.61   29.75
  -4  -1  -5 1150.09   30.62
   4   2   5   86.76    4.18
   4   2   5   92.67    4.17
   4   3   5    2.48    1.05
   4   4   5  103.25    5.11
   4   5   5  101.18    5.64
  -4  -5  -5  110.73    5.67
   4   6   5  161.98    7.96
  -4  -6  -5  156.30    7.37
   4   7   5   20.02    3.33
  -4  -7  -5   25.43    3.12
   4   8   5   15.02    3.35
  -5   8  -5    0.88    1.92
   5  -7   5    0.15    1.96
  -5   7  -5    6.27    2.23
   5  -7   5    1.14    1.86
   5  -6   5    0.11    1.52
   5  -6   5    0.15    1.41
  -5   6  -5    0.93    1.42
   5  -5   5    2.98    1.78
  -5   5  -5    0.30    1.20
   5  -5   5    0.69    1.35
  -5   4  -5   14.40    2.12
   5  -4   5   18.20    2.53
   5  -4   5   14.58    2.34
   5  -3   5  118.27    5.78
   5  -3   5  126.71    5.56
  -5   3  -5  115.11    5.37
   5  -2   5  304.92    9.69
   5  -2   5  292.50   10.45
   5  -2   5  314.04    9.92
   5  -1   5    0.71    0.89
   5  -1   5    0.91    1.05
  -5   0  -5   48.48    2.76
   5   0   5   49.11    3.28
   5   0   5   55.46    3.23
  -5  -1  -5    0.70    0.78
   5   1   5    0.60    0.83
   5   1   5    0.15    0.80
   5   2   5  310.21   10.06
   5   2   5  290.79    9.93
   5   3   5  126.98    5.72
   5   3   5  118.43    5.92
   5   4   5   13.49    2.22
   5   4   5   11.16    2.12
   5   5   5    0.01    1.25
   5   6   5    0.51    1.35
  -5  -6  -5   -0.23    1.32
   5   7   5    3.63    2.28
   5   8   5    1.31    2.14
  -6   7  -5   10.12    2.64
   6  -6   5   19.21    3.06
  -6   6  -5   16.08    2.71
   6  -6   5   19.58    3.74
   6  -5   5   33.62    3.88
  -6   5  -5   28.43    3.06
   6  -5   5   32.43    3.48
   6  -4   5   11.08    2.42
  -6   4  -5   10.78    2.12
   6  -3   5  170.10    7.73
   6  -2   5  251.97    8.72
   6  -2   5  248.50    9.73
   6  -1   5   56.80    3.59
   6  -1   5   49.44    3.68
   6   0   5   -0.45    0.90
   6   0   5   -0.07    0.95
  -6   0  -5    0.02    0.73
   6   1   5   50.52    3.67
   6   1   5   54.60    3.51
   6   2   5  236.23    8.77
   6   2   5  243.20    9.20
   6   3   5  175.83    7.79
   6   3   5  173.90    7.42
   6   4   5   10.70    2.25
   6   4   5    8.71    2.15
   6   5   5   26.30    3.30
   6   6   5   23.80    3.57
   6   7   5   13.71    3.44
  -7   7  -5   11.05    2.92
  -7   6  -5   -0.90    1.58
  -7   5  -5   10.30    2.40
   7  -4   5    0.85    1.65
  -7   4  -5    5.56    1.99
   7  -3   5   23.27    3.20
   7  -2   5   55.62    4.35
   7  -2   5   58.22    3.75
   7  -1   5    2.05    1.36
   7  -1   5    1.87    1.44
   7   0   5   28.32    3.23
   7   0   5   29.78    2.80
   7   1   5    3.06    1.70
  -7  -1  -5    4.83    1.49
   7   1   5    3.96    1.60
   7   2   5   57.19    4.00
   7   3   5   21.60    2.81
   7   3   5   24.34    2.89
   7   4   5    3.90    1.79
   7   5   5   10.97    2.66
   7   6   5   -1.13    1.69
  -8   6  -5   29.12    3.78
  -8   5  -5    5.03    2.20
  -8   4  -5   14.48    2.67
  -8   3  -5   28.96    3.23
   8  -3   5   29.23    3.83
   8  -2   5    0.49    1.31
   8  -2   5   -0.11    1.50
   8  -1   5   94.43    6.18
   8  -1   5  108.66    5.63
   8   0   5   -0.14    1.56
   8   0   5    0.75    1.45
   8   1   5   99.09    5.48
   8   2   5    0.82    1.56
   8   3   5   28.82    3.38
   8   4   5   21.05    3.17
   8   5   5    4.89    2.35
  -9   5  -5    3.29    2.28
  -9   4  -5    0.50    1.80
  -9   3  -5   23.87    3.39
   9  -2   5   11.30    2.51
   9  -1   5    0.06    1.39
   9  -1   5    1.04    1.92
   9   0   5    2.71    1.79
   9   1   5   -1.28    1.38
   9   2   5   12.71    2.61
   9   3   5   19.57    3.14
   9   4   5    1.19    1.62
  10  -1   5    3.36    2.09
  10   0   5   -0.97    1.68
  10   1   5    1.63    2.05
  10   2   5   45.69    4.26
  10   3   5    3.90    2.49
  -9  -3   6    4.84    2.05
   9   2  -6    5.47    2.22
   9   2  -6    3.66    1.75
   9   1  -6  106.92    6.62
   9   1  -6  106.96    6.28
   9   0  -6    0.84    1.57
   9  -1  -6  106.84    6.42
  -9   1   6  105.92    5.96
  -9   2   6    2.39    1.85
   9  -2  -6    4.64    2.02
  -8  -4   6    3.79    1.65
   8   4  -6    3.14    1.89
   8   3  -6   43.80    4.05
   8   2  -6  154.06    7.72
   8   2  -6  147.69    7.08
   8   1  -6   38.73    3.67
   8   1  -6   39.05    3.48
  -8   0   6  123.06    5.85
   8   0  -6  134.83    6.65
   8   0  -6  127.67    6.72
   8  -1  -6   36.90    3.50
  -8   1   6   37.09    3.39
  -8   2   6  153.23    7.18
   8  -2  -6  142.78    7.39
   8  -3  -6   43.83    4.04
  -8   3   6   41.12    4.00
  -8   4   6    3.52    1.91
   8  -4  -6    2.53    1.74
   7   5  -6    5.17    1.99
  -7  -5   6    8.00    2.08
   7   4  -6    2.98    1.63
  -7  -4   6    5.66    1.69
  -7  -3   6  209.57    8.36
   7   3  -6  225.05    9.51
   7   2  -6  137.66    6.84
   7   2  -6  138.25    6.43
   7   1  -6   61.11    4.27
   7   1  -6   55.74    3.89
   7   0  -6    1.38    1.10
  -7   0   6    0.64    0.93
   7   0  -6    0.21    1.02
   7  -1  -6   57.36    3.94
   7  -1  -6   41.43    3.41
  -7   1   6   56.40    3.69
   7  -2  -6  135.91    6.72
  -7   2   6  140.14    6.50
   7  -3  -6  204.95    8.99
  -7   3   6  205.47    8.64
  -7   4   6    4.10    1.81
   7  -4  -6    4.74    1.96
  -7   5   6    6.62    2.10
   7  -5  -6    3.39    1.95
   6   6  -6    1.77    1.59
  -6  -6   6   -0.05    1.24
   6   5  -6   10.20    2.21
  -6  -5   6   10.33    1.96
  -6  -4   6   97.64    4.97
   6   4  -6   93.69    5.49
   6   3  -6  303.41   11.16
  -6  -3   6  300.00   10.39
   6   2  -6  456.27   14.52
   6   2  -6  456.71   14.95
   6   1  -6    9.16    1.75
   6   1  -6    8.84    1.80
  -6  -1   6    9.30    1.41
   6   0  -6   15.49    2.07
   6   0  -6   17.07    2.15
  -6   0   6   22.00    1.97
  -6   1   6   12.19    1.82
   6  -1  -6    5.91    1.42
   6  -1  -6    8.21    1.69
  -6   2   6  457.45   14.43
   6  -2  -6  491.21   14.65
   6  -2  -6  452.36   15.22
   6  -3  -6  296.07   11.05
  -6   3   6  293.76   10.55
   6  -4  -6  101.73    5.81
  -6   4   6   94.57    5.39
   6  -5  -6   10.14    2.47
  -6   5   6   11.58    2.36
  -6   6   6   -1.00    1.21
   6  -6  -6   -1.12    1.23
   5   8  -6   -0.03    1.72
   5   7  -6    8.97    2.63
   5   7  -6    7.68    2.27
   5   6  -6   79.57    5.54
   5   6  -6   71.02    4.94
  -5  -6   6   69.88    4.47
  -5  -5   6   11.93    1.96
   5   5  -6   18.08    2.60
   5   4  -6  285.47   10.68
  -5  -4   6  299.43   10.16
  -5  -3   6    2.95    1.11
   5   3  -6    4.26    1.41
   5   2  -6    1.37    0.99
  -5  -2   6    1.00    0.68
   5   2  -6   -0.03    0.72
   5   1  -6  347.70   11.63
   5   1  -6  374.69   11.73
  -5  -1   6  352.99   10.28
   5   0  -6    0.12    0.76
   5   0  -6    0.23    0.82
  -5   0   6    0.94    0.85
   5  -1  -6  358.53   11.87
   5  -1  -6  367.21   11.53
  -5   1   6  364.93   11.21
   5  -2  -6    1.35    0.93
  -5   2   6   -0.87    0.76
   5  -2  -6    0.07    0.81
  -5   3   6    3.36    1.29
   5  -3  -6    4.27    1.43
  -5   4   6  279.59   10.03
   5  -4  -6  278.84   10.67
  -5   5   6   12.44    2.24
   5  -5  -6   14.79    2.56
  -5   6   6   73.80    4.76
   5  -6  -6   72.65    5.50
  -5   7   6   11.85    2.41
   5  -7  -6   11.48    2.99
   4   9  -6   21.44    3.92
   4   8  -6    1.11    1.85
  -4  -7   6   90.04    5.45
   4   7  -6   93.59    5.55
   4   7  -6   83.38    5.89
   4   6  -6   61.92    4.85
   4   6  -6   70.30    4.59
  -4  -6   6   61.22    4.09
   4   5  -6  450.95   15.13
  -4  -5   6  466.91   14.62
   4   5  -6  468.89   15.01
   4   4  -6    1.43    1.09
  -4  -4   6    1.08    0.93
   4   4  -6    0.80    1.00
  -4  -3   6  183.71    6.47
   4   3  -6  168.96    6.16
   4   3  -6  157.38    6.70
   4   2  -6  526.95   15.91
   4   2  -6  556.08   14.20
  -4  -2   6  536.89   14.00
   4   2  -6  523.89   15.75
   4   1  -6  525.86   15.41
   4   1  -6  537.87   15.49
  -4  -1   6  504.51   13.90
   4   0  -6  281.23    9.07
   4   0  -6  278.53    9.15
  -4   0   6  273.21    8.36
   4  -1  -6  551.80   15.49
   4  -1  -6  532.64   15.89
  -4   1   6  524.20   14.95
   4  -2  -6  528.24   14.93
  -4   2   6  511.54   14.82
   4  -2  -6  502.07   15.48
   4  -3  -6  146.25    6.31
  -4   3   6  151.90    6.12
   4  -3  -6  162.02    5.94
   4  -4  -6   15.87    2.18
   4  -5  -6  465.33   15.73
  -4   5   6  449.38   14.29
  -4   6   6   62.99    4.10
   4  -6  -6   60.25    4.73
   4  -7  -6   85.14    6.20
  -4   7   6   88.64    5.17
   3   9  -6   -0.10    1.88
   3   8  -6   75.21    5.56
  -3  -7   6   21.13    2.75
   3   7  -6   20.45    3.07
   3   6  -6   49.18    3.53
  -3  -6   6   38.99    3.24
   3   6  -6   37.06    3.47
  -3  -5   6    3.52    1.18
   3   5  -6    0.62    0.91
   3   5  -6    1.25    1.08
  -3  -4   6   43.31    2.75
   3   4  -6   42.87    3.01
   3   4  -6   41.08    3.12
  -3  -3   6  437.69   11.07
  -3  -3   6  432.43   12.82
   3   3  -6  406.10   12.50
   3   3  -6  426.26   13.06
   3   2  -6  733.97   18.91
  -3  -2   6  716.86   18.36
   3   2  -6  730.98   20.25
   3   1  -6   50.09    2.75
  -3  -1   6   48.03    2.14
   3   1  -6   49.26    2.62
   3   0  -6    0.31    0.51
  -3   0   6    0.56    0.49
   3   0  -6   -0.01    0.44
   3  -1  -6   45.71    2.51
   3  -1  -6   50.23    2.71
  -3   1   6   48.22    2.50
  -3   2   6  717.81   18.11
   3  -2  -6  701.71   18.86
   3  -2  -6  556.92   17.85
   3  -3  -6  419.29   13.28
   3  -3  -6  443.48   12.80
  -3   3   6  429.98   11.57
  -3   3   6  429.02   12.77
  -3   4   6   47.16    2.66
   3  -4  -6   42.25    3.11
  -3   4   6   39.90    2.82
   3  -4  -6   48.66    2.99
  -3   5   6    1.32    0.93
  -3   5   6    0.59    0.91
   3  -5  -6    1.47    1.19
  -3   6   6   40.10    3.12
   3  -6  -6   42.36    3.71
   3  -7  -6   20.78    3.13
   2   9  -6   94.91    6.50
   2   8  -6    7.91    2.45
   2   7  -6  184.35    8.42
  -2  -7   6  186.99    8.13
   2   6  -6   10.80    1.78
   2   6  -6   14.09    2.28
  -2  -6   6   12.80    2.06
   2   5  -6   25.15    2.59
   2   5  -6   24.55    2.27
  -2  -5   6   24.17    2.30
   2   4  -6  548.49   15.97
   2   4  -6  543.35   15.98
  -2  -4   6  556.29   16.16
  -2  -3   6  422.29   11.12
   2   3  -6  416.69   12.63
  -2  -3   6  440.15   12.63
  -2  -2   6 1459.15   37.85
  -2  -2   6 1432.13   35.33
   2   2  -6 1405.65   35.73
   2   2  -6 1460.42   37.37
  -2  -1   6   30.84    1.55
   2   1  -6   30.00    1.91
   2   1  -6   28.60    1.75
   2   0  -6  493.43   13.80
  -2   0   6  497.22   13.05
   2   0  -6  481.71   13.65
   2  -1  -6   32.00    1.89
  -2   1   6   31.33    1.85
   2  -1  -6   30.16    1.88
  -2   2   6 1476.43   37.39
   2  -2  -6 1460.61   39.20
  -2   2   6 1476.66   35.91
   2  -2  -6 1524.90   38.37
   2  -3  -6  424.57   12.82
  -2   3   6  429.94   11.50
  -2   3   6  419.12   12.27
   2  -4  -6  592.26   16.54
  -2   4   6  548.04   15.80
  -2   4   6  559.37   15.35
   2  -4  -6  542.83   16.74
  -2   5   6   22.80    2.14
  -2   5   6   23.01    2.16
   2  -5  -6   24.56    2.38
   2  -5  -6   22.16    2.28
  -2   6   6   14.94    2.09
   2  -6  -6    9.71    1.95
   2  -7  -6  190.40    8.88
  -2   7   6  196.04    8.16
   2  -8  -6    8.02    2.24
  -2   8   6    5.94    1.95
   1   9  -6   22.25    3.56
   1   8  -6   18.99    3.04
   1   7  -6    4.11    1.65
  -1  -7   6    5.81    1.68
   1   6  -6  195.75    7.95
  -1  -6   6  187.80    7.77
  -1  -5   6   17.24    2.11
   1   5  -6   19.16    1.89
   1   5  -6   16.99    2.13
   1   4  -6  396.24   11.99
  -1  -4   6  407.75   11.02
  -1  -4   6  402.70   12.58
   1   4  -6  416.13   12.34
  -1  -3   6    3.32    0.83
   1   3  -6    1.54    0.67
  -1  -3   6    2.24    0.59
   1   3  -6    1.97    0.80
   1   2  -6    8.82    1.09
  -1  -2   6    7.91    0.96
   1   2  -6    7.33    0.97
  -1  -2   6    9.44    0.88
   1   1  -6 1808.95   46.36
   1   1  -6 1866.85   44.15
  -1  -1   6 1807.36   44.72
  -1   0   6    0.42    0.39
   1   0  -6   -0.29    0.29
   1   0  -6    0.34    0.37
  -1   1   6 1849.41   45.42
   1  -1  -6 1866.89   47.59
   1  -1  -6 1805.67   46.70
   1  -2  -6   10.52    1.07
  -1   2   6    9.35    0.90
  -1   2   6    7.03    1.01
   1  -2  -6    9.38    1.15
  -1   3   6    2.31    0.67
  -1   3   6    1.74    0.67
   1  -3  -6    1.72    0.81
   1  -3  -6    6.58    1.02
  -1   4   6  405.80   11.77
   1  -4  -6  395.60   12.32
   1  -4  -6  392.49   12.29
  -1   4   6  398.53   11.62
  -1   5   6   18.03    2.06
  -1   5   6   17.53    1.86
   1  -5  -6   16.98    2.02
   1  -5  -6   17.03    2.01
  -1   6   6  195.44    7.68
   1  -6  -6  187.28    7.93
   1  -7  -6    4.85    1.75
  -1   7   6    5.24    1.78
   1  -8  -6   19.82    2.96
  -1   8   6   18.02    2.87
  -1   9   6   24.98    3.56
   0   9  -6   12.31    2.90
   0  -8   6   -0.07    1.07
   0   8  -6    0.93    1.46
   0  -7   6   30.35    3.02
   0   7  -6   28.91    3.23
   0   6  -6   63.71    4.17
   0  -6   6   67.27    4.12
   0  -5   6  583.18   17.58
   0   5  -6  566.98   16.89
   0   4  -6   20.15    2.02
   0  -4   6   17.23    1.55
   0  -4   6   22.49    2.04
   0   4  -6   18.92    1.57
   0   3  -6  101.65    4.18
   0  -3   6  102.52    3.76
   0   3  -6  101.61    3.87
   0  -3   6  110.87    4.47
   0   2  -6  340.03    9.54
   0  -2   6  320.89    9.11
   0   2  -6  334.78    9.40
   0  -1   6  698.96   18.09
   0  -1   6  677.59   17.45
   0   1  -6  666.44   17.97
   0  -1   6  677.08   17.12
   0   0  -6 2567.38   64.46
   0   0   6 2469.47   61.53
   0   0   6 2562.76   60.61
   0   0  -6 2511.23   63.35
   0   1   6  695.08   17.18
   0  -1  -6  671.50   18.18
   0   1   6  671.10   17.55
   0  -1  -6  677.55   17.84
   0  -2  -6  340.52    9.58
   0   2   6  328.57    9.35
   0  -2  -6  351.46   10.19
   0   2   6  339.75    9.65
   0  -3  -6  102.49    3.87
   0   3   6  103.02    4.05
   0  -3  -6  104.10    4.35
   0   3   6  102.52    3.99
   0  -4  -6   26.46    2.16
   0   4   6   21.39    2.02
   0   4   6   19.15    1.78
   0  -4  -6   19.65    1.74
   0   5   6  571.60   15.85
   0  -5  -6  556.00   16.80
   0  -5  -6  557.46   16.80
   0   5   6  564.09   16.42
   0   6   6   68.70    4.31
   0  -6  -6   60.36    3.91
   0  -6  -6   72.21    4.19
   0   7   6   32.95    3.38
   0  -7  -6   30.16    2.99
   0   8   6    0.82    1.55
   0   9   6   11.92    2.92
  -1   9  -6   10.74    2.91
  -1   8  -6  117.32    6.68
  -1   7  -6    7.13    1.93
   1  -7   6    8.54    2.02
   1  -6   6  103.11    5.38
  -1   6  -6   95.57    5.28
  -1   5  -6   65.37    3.93
   1  -5   6   73.24    4.21
   1  -5   6   69.39    3.50
   1  -4   6   91.41    4.49
   1  -4   6   80.31    3.69
  -1   4  -6   89.53    4.25
  -1   3  -6  582.48   16.10
  -1   3  -6  589.83   15.75
   1  -3   6  607.59   17.33
   1  -3   6  579.07   15.91
   1  -2   6  770.64   21.70
  -1   2  -6  792.80   20.41
   1  -2   6  790.97   20.49
  -1   2  -6  798.11   20.58
   1  -1   6  904.90   22.68
  -1   1  -6  914.62   23.05
   1  -1   6  824.73   23.57
   1  -1   6  909.00   22.37
  -1   0  -6   -0.23    0.36
   1   0   6    0.45    0.25
   1   0   6    0.99    0.48
   1   0   6   -0.15    0.34
  -1  -1  -6  938.51   24.74
   1   1   6  938.48   23.97
   1   1   6  950.29   23.78
   1   2   6  757.58   19.64
  -1  -2  -6  765.12   19.86
  -1  -2  -6  749.81   20.58
   1   2   6  764.23   19.72
  -1  -3  -6  592.25   15.51
   1   3   6  540.02   15.23
   1   3   6  551.97   15.37
  -1  -3  -6  571.73   16.18
  -1  -4  -6   80.28    4.04
   1   4   6   81.32    3.62
  -1  -4  -6   89.78    3.69
   1   4   6   77.33    3.97
  -1  -5  -6   64.45    3.46
   1   5   6   66.06    3.91
  -1  -5  -6   58.09    3.58
   1   6   6  100.02    5.43
  -1  -6  -6  101.35    5.14
  -1  -7  -6   10.49    2.00
   1   7   6    8.36    2.19
   1   8   6  111.40    6.68
   1   9   6   10.89    2.87
  -2   9  -6   19.39    3.41
  -2   8  -6   -0.26    1.57
  -2   7  -6   36.68    3.72
   2  -7   6   38.75    3.75
  -2   6  -6   44.86    3.67
   2  -6   6   49.06    3.90
   2  -5   6    4.56    1.23
   2  -5   6    3.43    1.39
  -2   5  -6    3.71    1.31
  -2   4  -6  173.08    6.51
   2  -4   6  165.69    6.19
   2  -4   6  158.28    6.89
   2  -3   6  489.65   14.19
  -2   3  -6  512.26   14.26
  -2   2  -6  564.60   14.93
   2  -2   6  584.60   16.02
   2  -2   6  554.94   15.46
   2  -2   6  546.22   15.10
   2  -1   6 1049.37   27.10
   2  -1   6 1041.10   26.65
  -2   1  -6 1039.29   27.12
   2  -1   6 1088.88   27.55
   2   0   6   80.40    3.32
  -2   0  -6   77.35    3.11
   2   0   6   76.02    3.25
   2   1   6 1001.46   25.80
   2   1   6 1043.27   26.04
  -2  -1  -6 1000.17   26.70
  -2  -2  -6  549.98   13.68
   2   2   6  462.59   14.08
  -2  -2  -6  540.22   14.96
   2   2   6  524.07   14.31
  -2  -3  -6  482.13   14.44
   2   3   6  479.76   13.82
   2   3   6  493.15   13.62
   2   4   6  166.28    6.44
   2   4   6  166.52    5.90
  -2  -4  -6  159.77    6.54
  -2  -5  -6    2.92    1.22
   2   5   6    2.87    1.23
   2   6   6   43.30    3.67
  -2  -6  -6   48.15    3.51
   2   7   6   30.36    3.56
  -2  -7  -6   32.37    3.17
   2   8   6   -1.29    1.38
   2   9   6   19.73    3.67
  -3   8  -6   32.74    3.99
   3  -7   6   18.40    3.19
  -3   7  -6   16.54    2.76
  -3   6  -6  180.27    7.77
   3  -6   6  168.85    7.10
   3  -6   6  161.94    8.39
   3  -5   6   64.76    3.90
  -3   5  -6   68.21    4.12
   3  -5   6   56.01    4.32
  -3   4  -6  162.35    6.43
   3  -4   6  164.48    6.45
   3  -4   6  149.90    6.93
  -3   3  -6   27.32    2.26
   3  -3   6   23.38    2.21
   3  -3   6   25.08    2.20
  -3   2  -6  109.75    3.78
   3  -2   6  106.47    4.69
   3  -2   6  120.91    4.40
   3  -2   6  114.34    4.54
  -3   1  -6 1109.62   28.40
   3  -1   6 1105.22   28.77
   3  -1   6 1115.59   28.87
   3  -1   6 1075.61   28.12
  -3   0  -6    0.05    0.56
   3   0   6   -0.33    0.59
   3   0   6    0.10    0.69
   3   1   6 1101.37   27.61
   3   1   6 1033.49   27.14
  -3  -1  -6 1036.14   27.95
  -3  -2  -6  105.63    4.54
   3   2   6  103.08    4.44
   3   3   6   23.25    1.93
  -3  -3  -6   21.40    2.06
   3   3   6   21.53    2.01
  -3  -4  -6  150.62    6.54
   3   4   6  168.59    6.69
   3   5   6   59.37    4.14
  -3  -5  -6   64.36    4.06
   3   6   6  173.15    8.05
  -3  -6  -6  171.67    7.59
  -3  -7  -6   17.88    2.59
   3   7   6   18.38    3.05
   3   8   6   29.18    3.98
  -4   8  -6    0.40    1.74
  -4   7  -6    2.49    1.74
   4  -7   6    0.49    1.64
   4  -6   6   27.38    3.73
   4  -6   6   29.67    3.20
  -4   6  -6   28.48    3.24
  -4   5  -6  202.82    8.25
   4  -5   6  209.47    9.51
   4  -5   6  213.01    8.36
  -4   4  -6   24.65    2.53
   4  -4   6   21.72    2.43
   4  -3   6   74.05    4.16
  -4   3  -6   82.55    4.19
   4  -3   6   77.21    4.00
   4  -2   6   38.78    2.63
   4  -2   6   44.36    2.51
   4  -2   6   43.68    3.01
   4  -1   6   -0.17    0.81
  -4   1  -6    0.39    0.66
   4  -1   6    0.55    0.85
  -4   0  -6 1892.51   48.58
   4   0   6 1876.59   47.43
   4   0   6 1940.62   48.48
   4   1   6   -0.23    0.86
  -4  -1  -6    2.77    1.02
   4   1   6    0.78    0.80
   4   2   6   40.42    2.75
  -4  -2  -6   37.27    2.64
   4   2   6   34.61    2.61
   4   3   6   72.61    3.99
  -4  -3  -6   71.33    4.05
   4   4   6   28.54    2.81
  -4  -4  -6   23.46    2.56
   4   5   6  185.02    8.13
  -4  -5  -6  199.24    8.25
  -4  -6  -6   32.46    3.34
   4   6   6   29.70    3.57
   4   7   6    0.08    1.70
  -4  -7  -6    2.00    1.59
   4   8   6    1.15    2.06
  -5   8  -6   23.56    3.63
  -5   7  -6    1.21    1.67
  -5   6  -6   14.24    2.57
   5  -6   6   10.28    2.84
   5  -6   6   11.90    2.41
   5  -5   6   55.98    4.52
   5  -5   6   55.49    4.07
  -5   5  -6   43.26    3.70
  -5   4  -6   11.52    2.05
   5  -4   6   17.59    2.46
   5  -3   6   89.94    4.98
   5  -2   6  212.47    8.33
   5  -2   6  210.37    7.56
   5  -1   6  207.46    8.19
   5  -1   6  217.36    7.68
   5   0   6    0.19    0.93
  -5   0  -6   -1.21    0.59
   5   0   6   -0.28    0.90
   5   1   6  202.90    7.87
  -5  -1  -6  200.94    7.36
   5   1   6  213.50    7.65
   5   2   6  202.92    7.66
  -5  -2  -6  201.58    7.73
   5   2   6  206.80    7.86
  -5  -3  -6   82.99    4.67
   5   3   6   83.63    4.61
  -5  -4  -6   14.26    2.33
   5   4   6   12.13    2.17
  -5  -5  -6   55.16    4.23
   5   5   6   49.68    4.11
  -5  -6  -6   16.07    2.78
   5   6   6   10.95    2.60
   5   7   6   -0.07    1.60
  -6   7  -6   20.66    3.32
  -6   6  -6    4.97    1.77
  -6   5  -6    0.80    1.35
   6  -5   6    0.81    1.51
  -6   4  -6  103.52    5.54
   6  -4   6  106.48    6.11
   6  -3   6   37.71    3.51
   6  -2   6  108.79    5.12
   6  -2   6  100.11    5.64
   6  -1   6  201.60    8.44
   6  -1   6  197.22    7.60
   6   0   6   47.75    3.40
   6   0   6   49.45    3.78
  -6   0  -6   53.33    3.08
   6   1   6  194.67    8.11
  -6  -1  -6  191.19    7.34
   6   1   6  189.88    7.53
   6   2   6  102.70    5.35
  -6  -2  -6  116.22    5.58
   6   3   6   34.96    3.32
  -6  -3  -6   35.63    3.26
   6   4   6  101.90    5.77
  -6  -4  -6  103.87    5.85
   6   5   6   -0.18    1.27
  -6  -5  -6    3.23    1.70
   6   6   6    3.80    2.03
   6   7   6   16.81    3.61
  -7   6  -6   12.79    2.83
  -7   5  -6    1.86    1.91
  -7   4  -6    0.31    1.36
   7  -4   6    1.37    1.67
   7  -3   6    1.95    1.61
   7  -2   6    5.16    1.99
   7  -2   6    3.30    1.46
   7  -1   6  123.99    5.92
   7  -1   6  114.61    6.50
   7   0   6   -1.39    1.18
   7   0   6    0.07    1.23
   7   1   6  121.03    6.00
  -7  -1  -6  121.29    5.71
   7   1   6  124.11    6.60
  -7  -2  -6    6.31    1.75
   7   2   6    3.14    1.55
  -7  -3  -6    2.37    1.54
   7   3   6    1.46    1.44
   7   4   6    0.87    1.51
  -7  -4  -6   -0.71    1.09
   7   5   6    6.55    2.35
   7   6   6   21.09    3.78
  -8   5  -6   28.68    3.71
  -8   4  -6   -0.19    1.46
  -8   3  -6   -0.43    1.50
   8  -2   6    2.40    1.86
   8  -2   6    6.22    2.01
   8  -1   6    3.88    2.21
   8  -1   6    2.58    1.58
   8   0   6  192.41    8.31
   8   0   6  188.74    9.25
   8   1   6    1.96    1.65
   8   2   6    4.03    1.86
  -8  -2  -6    6.27    1.91
  -8  -3  -6    0.04    1.36
   8   3   6    1.00    1.60
   8   4   6    0.20    1.54
   8   5   6   27.58    4.00
  -9   4  -6   -1.06    1.84
  -9   3  -6    1.28    1.73
   9  -2   6    6.56    2.26
   9  -1   6    7.72    2.20
   9   0   6   -0.33    1.51
   9   1   6   11.26    2.63
   9   2   6    6.78    2.29
   9   3   6    1.32    1.86
   9   4   6    0.99    1.84
  10  -2   6    2.78    2.28
  10  -1   6   18.01    3.13
  10   0   6   -0.25    1.83
  10   1   6   12.71    2.90
  10   2   6    5.11    2.28
   9   2  -7   32.89    3.61
   9   2  -7   27.31    3.72
   9   1  -7   48.28    4.23
   9   1  -7   39.56    4.33
   9   0  -7   54.95    4.48
   9  -1  -7   36.91    4.01
  -9   1   7   33.98    3.58
  -9   2   7   23.98    3.20
   9  -2  -7   31.78    3.77
   8   4  -7   33.46    3.96
  -8  -4   7   33.31    3.26
  -8  -3   7   27.61    3.03
   8   3  -7   22.53    3.26
   8   2  -7   22.99    2.91
   8   2  -7   27.35    3.38
   8   1  -7   80.21    5.40
   8   1  -7   84.15    5.19
   8   0  -7   -0.38    1.38
   8   0  -7   -0.90    1.18
  -8   0   7    1.51    1.36
  -8   1   7   84.11    4.86
   8  -1  -7   83.30    5.36
   8  -2  -7   18.83    2.88
  -8   2   7   28.44    3.17
   8  -3  -7   20.36    3.11
  -8   3   7   27.62    3.32
   8  -4  -7   30.28    3.90
  -8   4   7   35.48    3.83
  -7  -5   7    8.67    2.10
   7   5  -7    6.34    2.15
  -7  -4   7  140.89    6.53
   7   4  -7  135.16    7.24
   7   3  -7   35.41    3.64
  -7  -3   7   35.06    3.05
   7   2  -7  379.57   13.51
   7   2  -7  361.35   12.77
   7   1  -7    6.45    1.82
   7   1  -7    6.71    1.81
   7   0  -7    1.72    1.18
  -7   0   7    1.99    1.15
   7   0  -7    1.09    1.15
   7  -1  -7    8.48    1.92
   7  -1  -7    7.06    1.84
  -7   1   7   10.25    1.86
   7  -2  -7  341.31   12.62
  -7   2   7  353.20   12.03
   7  -3  -7   30.11    3.38
  -7   3   7   28.81    3.22
   7  -4  -7  134.59    7.31
  -7   4   7  133.38    6.82
  -7   5   7    1.97    1.66
   7  -5  -7    5.54    2.13
   6   6  -7   -1.54    1.33
  -6  -6   7   -1.55    1.22
  -6  -5   7    4.91    1.71
   6   5  -7    4.47    1.83
  -6  -4   7   41.85    3.20
   6   4  -7   30.77    3.36
   6   3  -7  317.44   11.95
  -6  -3   7  338.58   11.31
   6   2  -7  110.06    5.82
   6   2  -7  116.82    5.50
   6   1  -7  145.92    6.68
   6   1  -7  149.01    6.55
  -6  -1   7  150.26    5.48
  -6   0   7   -0.45    0.70
   6   0  -7   -0.54    0.71
   6   0  -7   -0.37    0.92
  -6   1   7  144.40    5.98
   6  -1  -7  144.61    6.52
   6  -1  -7  147.05    6.44
   6  -2  -7  114.17    5.79
  -6   2   7  110.17    5.41
   6  -2  -7  113.17    5.47
  -6   3   7  337.17   11.58
   6  -3  -7  329.85   12.12
   6  -4  -7   31.77    3.42
  -6   4   7   36.86    3.30
   6  -5  -7    4.76    2.00
  -6   5   7    5.40    1.89
  -6   6   7    0.31    1.36
   6  -6  -7    1.25    1.77
   5   7  -7   13.69    2.76
   5   6  -7   46.57    3.95
  -5  -6   7   40.15    3.53
  -5  -5   7  283.15   10.19
   5   5  -7  277.43   10.78
  -5  -4   7   48.49    3.33
   5   4  -7   53.23    3.94
   5   3  -7   48.48    3.54
  -5  -3   7   49.18    3.16
  -5  -2   7  385.70   10.59
   5   2  -7  370.20   12.22
   5   2  -7  386.18   12.68
   5   1  -7  191.88    7.53
  -5  -1   7  192.20    6.31
   5   1  -7  192.69    7.37
   5   0  -7  763.76   22.10
  -5   0   7  752.29   20.45
   5   0  -7  775.35   21.84
   5  -1  -7  183.23    7.36
   5  -1  -7  194.13    7.28
  -5   1   7  194.26    6.97
  -5   2   7  366.75   11.41
   5  -2  -7  365.79   12.10
   5  -2  -7  335.51   11.41
  -5   3   7   49.31    3.43
   5  -3  -7   53.10    3.60
  -5   4   7   52.37    3.63
   5  -4  -7   45.36    3.69
  -5   5   7  264.72   10.05
   5  -5  -7  277.89   11.21
  -5   6   7   40.77    3.63
   5  -6  -7   44.32    4.28
  -5   7   7    8.64    2.27
   4   8  -7    2.12    1.79
   4   7  -7    2.70    1.71
  -4  -7   7    5.72    1.97
   4   7  -7    6.20    2.29
  -4  -6   7  102.47    5.40
   4   6  -7  107.93    5.77
   4   6  -7   88.12    5.73
  -4  -5   7    0.62    1.01
   4   5  -7    1.07    1.26
   4   5  -7    1.29    1.48
   4   4  -7  417.51   13.63
   4   4  -7  404.62   13.15
  -4  -4   7  423.29   13.20
   4   3  -7   28.91    2.63
  -4  -3   7   32.74    2.37
   4   2  -7    0.20    0.72
  -4  -2   7    1.41    0.62
   4   2  -7    0.34    0.74
   4   1  -7 1125.24   30.75
   4   1  -7 1132.38   30.37
  -4  -1   7 1112.95   28.40
  -4   0   7    6.03    1.04
   4   0  -7    0.67    0.72
   4   0  -7    0.56    0.82
  -4   1   7 1111.61   29.12
   4  -1  -7 1136.09   30.16
   4  -1  -7 1126.61   30.91
   4  -2  -7    5.61    1.21
  -4   2   7    0.91    0.83
   4  -2  -7    0.62    0.83
   4  -3  -7   30.78    2.59
  -4   3   7   28.09    2.50
   4  -3  -7   35.60    2.54
   4  -4  -7  416.75   13.98
  -4   4   7  415.72   13.15
  -4   5   7    1.68    1.28
   4  -5  -7    0.26    1.16
   4  -6  -7   99.98    6.33
  -4   6   7  113.44    5.67
  -4   7   7    7.40    2.02
   4  -7  -7    7.11    2.53
   3   9  -7   11.43    3.00
   3   8  -7    2.17    1.65
  -3  -7   7   90.12    5.36
   3   7  -7   81.88    5.62
   3   6  -7    9.63    2.17
   3   6  -7   12.08    2.10
  -3  -6   7    8.37    1.89
   3   5  -7   44.35    3.29
  -3  -5   7   44.45    3.15
   3   5  -7   45.34    3.62
   3   4  -7  371.67   12.00
  -3  -4   7  362.04   11.63
   3   3  -7  316.19   10.10
  -3  -3   7  336.60    8.78
   3   3  -7  312.89   10.47
  -3  -3   7  314.14   10.16
  -3  -2   7  760.73   19.00
   3   2  -7  735.19   20.78
   3   2  -7  724.26   19.39
  -3  -2   7  756.33   20.73
   3   1  -7  161.19    5.73
  -3  -1   7  154.36    5.01
   3   1  -7  155.17    5.89
   3   0  -7   46.37    2.70
  -3   0   7   46.59    2.32
   3   0  -7   45.99    2.59
  -3   1   7  153.73    5.46
   3  -1  -7  157.12    5.74
   3  -1  -7  159.28    5.81
   3  -2  -7  739.03   20.33
   3  -2  -7  732.16   20.83
  -3   2   7  736.56   19.86
   3  -3  -7  316.23   10.45
  -3   3   7  314.72   10.00
   3  -4  -7  377.51   11.85
   3  -4  -7  354.90   12.14
  -3   4   7  361.49   11.45
  -3   5   7   46.00    3.20
   3  -5  -7   47.50    3.57
   3  -6  -7   11.26    2.26
  -3   6   7    7.98    1.78
   3  -7  -7   88.85    6.00
   2   9  -7   -1.16    1.59
   2   8  -7   84.44    5.81
   2   7  -7   42.90    3.91
  -2  -7   7   39.35    3.47
   2   6  -7  102.55    5.51
  -2  -6   7   91.32    5.10
   2   5  -7   23.15    2.26
   2   5  -7   20.72    2.43
  -2  -5   7   19.81    2.20
  -2  -4   7  204.26    7.37
   2   4  -7  203.53    7.46
   2   4  -7  214.55    7.68
   2   3  -7 1069.45   29.11
   2   3  -7 1078.35   28.18
  -2  -3   7 1103.90   27.18
  -2  -3   7 1097.43   29.42
   2   2  -7 1025.30   25.88
  -2  -2   7 1010.66   27.27
  -2  -2   7 1015.85   25.42
   2   2  -7 1014.41   27.14
  -2  -1   7  165.33    5.19
   2   1  -7  185.45    5.78
   2   1  -7  160.47    5.02
   2   1  -7  160.49    5.85
   2   0  -7    0.07    0.40
  -2   0   7   -0.63    0.32
   2   0  -7    0.90    0.56
  -2   1   7  155.40    5.28
   2  -1  -7  158.51    5.56
   2  -1  -7  155.52    5.42
  -2   2   7 1012.45   25.96
  -2   2   7  995.79   24.48
   2  -2  -7  966.78   26.97
   2  -2  -7 1021.08   26.71
   2  -3  -7 1073.51   29.84
  -2   3   7 1101.77   28.59
   2  -3  -7 1115.38   29.44
  -2   3   7 1092.71   27.36
  -2   4   7  217.78    6.94
   2  -4  -7  202.59    7.66
  -2   4   7  203.90    7.30
   2  -5  -7   21.34    2.42
  -2   5   7   20.79    2.08
   2  -5  -7   22.53    2.46
  -2   5   7   19.45    2.08
  -2   6   7   95.17    4.86
  -2   6   7   80.76    4.45
   2  -6  -7  103.69    5.52
   2  -7  -7   36.75    3.64
   2  -8  -7   69.06    5.33
   1   9  -7    0.62    1.72
   1   8  -7    1.60    1.74
  -1  -7   7   21.07    2.63
   1   7  -7   27.68    3.15
  -1  -6   7   16.97    2.35
   1   6  -7   19.78    2.56
   1   5  -7  529.25   15.88
   1   5  -7  525.13   15.43
  -1  -5   7  524.66   16.32
  -1  -4   7    0.84    0.91
   1   4  -7    0.83    0.80
   1   4  -7    0.01    0.72
  -1  -4   7    0.58    0.64
  -1  -3   7  139.93    4.57
   1   3  -7  143.27    5.27
   1   3  -7  143.92    5.32
  -1  -3   7  138.19    5.19
   1   2  -7  103.72    3.82
  -1  -2   7  101.66    3.55
  -1  -2   7  104.95    3.89
   1   2  -7   98.16    4.03
  -1  -1   7  115.49    4.30
  -1  -1   7  143.96    4.37
   1   1  -7  139.07    4.21
   1   1  -7  131.84    4.72
  -1   0   7  470.33   12.03
   1   0  -7  466.90   13.30
  -1   0   7  492.93   12.79
   1   0  -7  477.50   13.15
   1  -1  -7  139.03    4.65
  -1   1   7  147.80    4.24
   1  -1  -7  135.76    4.99
   1  -2  -7  100.29    4.16
   1  -2  -7  101.96    3.80
  -1   2   7   95.40    3.90
  -1   2   7  100.24    3.43
  -1   3   7  141.11    4.84
  -1   3   7  140.52    5.28
   1  -3  -7  137.45    5.17
   1  -3  -7  148.09    5.66
   1  -4  -7    0.08    0.80
  -1   4   7    5.10    1.15
   1  -4  -7    0.68    0.77
  -1   4   7   -0.10    0.63
   1  -5  -7  510.18   15.23
   1  -5  -7  435.53   14.94
  -1   5   7  502.97   14.39
  -1   6   7   14.80    2.21
   1  -6  -7   20.58    2.47
  -1   7   7   25.80    2.95
   1  -7  -7   23.98    2.95
  -1   8   7    3.19    1.82
  -1   9   7   -0.82    1.48
   0   9  -7   13.89    3.03
   0   8  -7   16.30    2.83
   0   7  -7    2.67    1.54
   0  -7   7    6.40    1.81
   0  -6   7  427.83   14.32
   0   6  -7  435.61   14.14
   0  -5   7   86.93    4.54
   0   5  -7   80.39    4.43
   0  -4   7  683.56   19.56
   0   4  -7  666.13   18.29
   0   4  -7  666.28   18.59
   0  -4   7  655.23   17.77
   0  -3   7   58.83    2.68
   0   3  -7   57.20    2.77
   0   3  -7   56.93    3.00
   0  -3   7   58.21    3.10
   0   2  -7  209.43    6.56
   0  -2   7  204.54    6.33
   0  -2   7  209.65    6.71
   0   2  -7  212.70    6.66
   0  -1   7  996.04   25.27
   0  -1   7 1012.49   26.21
   0   1  -7  979.66   26.02
   0  -1   7 1006.69   24.81
   0   0   7   -0.07    0.34
   0   0  -7    0.30    0.49
   0   0   7    0.64    0.46
   0   1   7 1013.47   24.99
   0  -1  -7 1012.18   26.44
   0  -1  -7  982.44   26.06
   0   1   7 1006.89   25.55
   0   2   7  213.05    6.73
   0  -2  -7  213.04    7.13
   0   2   7  202.72    6.33
   0  -2  -7  210.47    6.31
   0  -3  -7   56.57    2.60
   0   3   7   53.38    2.72
   0  -3  -7   54.81    3.13
   0   3   7   55.91    2.86
   0   4   7  631.96   17.68
   0  -4  -7  651.52   18.71
   0  -4  -7  648.93   18.29
   0  -5  -7   83.48    4.16
   0   5   7   80.78    4.31
   0  -5  -7   81.43    4.41
   0   5   7   79.85    3.94
   0  -6  -7  446.54   14.42
   0   6   7  442.01   14.27
   0  -6  -7  440.11   14.36
   0   7   7    8.18    2.16
   0   8   7   18.97    3.14
   0   9   7   15.35    3.15
  -1   9  -7    5.88    2.31
  -1   8  -7   12.23    2.66
  -1   7  -7   52.67    4.18
   1  -7   7   57.88    4.23
  -1   6  -7   48.36    3.72
   1  -6   7   54.14    3.82
   1  -5   7   48.12    3.37
  -1   5  -7   41.70    3.24
   1  -5   7   43.59    2.76
  -1   4  -7  201.56    7.32
   1  -4   7  194.74    6.80
   1  -4   7  206.52    7.74
  -1   3  -7  160.34    5.29
  -1   3  -7  159.60    5.83
   1  -3   7  156.30    5.56
  -1   2  -7  323.08    9.88
  -1   2  -7  351.52    9.84
   1  -2   7  351.34   10.54
   1  -2   7  342.89    9.92
   1  -1   7  172.76    5.49
   1  -1   7  170.69    5.58
   1  -1   7  169.95    5.55
  -1   1  -7  172.77    5.54
   1   0   7    7.76    1.01
  -1   0  -7    8.77    1.05
   1   0   7    8.78    0.69
   1   0   7    9.30    1.08
   1   1   7  176.16    5.67
   1   1   7  178.39    5.76
  -1  -1  -7  171.93    5.97
   1   2   7  343.22    9.89
   1   2   7  327.46    9.73
  -1  -2  -7  342.95   10.40
  -1  -2  -7  341.06    9.23
  -1  -3  -7  150.36    5.92
  -1  -3  -7  154.12    5.00
   1   3   7  156.98    5.64
   1   4   7  191.72    6.96
  -1  -4  -7  194.17    7.32
   1   4   7  183.71    6.59
  -1  -5  -7   41.65    3.08
   1   5   7   41.08    3.14
  -1  -6  -7   44.39    3.48
   1   6   7   51.66    3.83
   1   7   7   59.58    4.58
  -1  -7  -7   65.46    4.37
   1   8   7   18.86    3.19
   1   9   7    7.08    2.49
  -2   8  -7   91.81    6.13
   2  -7   7   41.53    3.94
  -2   7  -7   43.70    3.99
   2  -6   7  116.98    6.31
  -2   6  -7   98.43    5.61
  -2   5  -7   62.88    3.97
   2  -5   7   59.56    4.13
   2  -5   7   57.82    3.47
  -2   4  -7    8.93    1.62
   2  -4   7   13.12    1.95
   2  -4   7   15.62    1.86
   2  -3   7  903.35   27.90
   2  -3   7 1039.84   26.59
  -2   3  -7 1081.54   26.61
   2  -2   7  171.36    5.92
   2  -2   7  169.83    5.79
   2  -2   7  161.61    5.89
  -2   2  -7  161.82    5.32
   2  -1   7   13.27    1.47
   2  -1   7   10.62    1.28
  -2   1  -7   15.59    1.32
   2   0   7    0.25    0.54
   2   0   7   -0.09    0.52
  -2   0  -7    0.52    0.55
   2   1   7   12.67    1.40
   2   1   7   15.73    1.54
  -2  -1  -7   12.61    1.39
   2   2   7  163.45    5.72
   2   2   7  155.70    5.69
  -2  -2  -7  155.87    5.91
   2   3   7 1003.31   26.33
  -2  -3  -7 1005.71   27.36
   2   3   7  998.41   26.25
  -2  -4  -7   13.78    1.85
   2   4   7   11.35    1.56
   2   4   7   15.08    1.90
   2   5   7   51.95    3.65
  -2  -5  -7   58.82    3.74
   2   6   7  100.11    5.67
  -2  -6  -7  103.39    5.47
   2   7   7   44.23    4.17
  -2  -7  -7   42.78    3.65
   2   8   7   91.26    6.25
   2   9   7    0.19    2.08
  -3   8  -7    4.75    2.21
  -3   7  -7   39.77    4.02
   3  -7   7   46.19    4.43
   3  -6   7    3.92    1.85
   3  -6   7    1.98    1.49
  -3   6  -7    2.27    1.58
   3  -5   7  210.51    9.84
  -3   5  -7  260.39    9.36
   3  -5   7  262.87    9.12
  -3   4  -7   10.80    1.82
   3  -4   7   10.82    1.84
  -3   3  -7   14.15    1.90
   3  -3   7   11.80    1.75
   3  -3   7   15.82    1.84
   3  -2   7  137.56    4.95
   3  -2   7  136.46    5.27
   3  -2   7  133.61    5.50
  -3   2  -7  131.77    4.54
  -3   1  -7    5.31    0.92
   3  -1   7    9.79    1.39
   3  -1   7    5.02    1.18
   3   0   7 1022.87   26.76
  -3   0  -7 1033.20   27.26
   3   0   7 1054.78   27.35
  -3  -1  -7    6.69    1.17
   3   1   7    4.96    1.17
   3   2   7  114.76    4.98
  -3  -2  -7  126.51    5.18
   3   2   7  127.32    5.09
   3   3   7   12.61    1.60
   3   3   7   12.02    1.70
  -3  -3  -7   10.24    1.66
   3   4   7    9.93    1.79
  -3  -4  -7    9.78    1.80
   3   5   7  258.09    9.75
  -3  -5  -7  251.37    9.69
  -3  -6  -7    5.34    1.73
   3   6   7    2.88    1.66
   3   7   7   39.89    4.26
  -3  -7  -7   44.75    3.84
   3   8   7    6.83    2.53
  -4   8  -7   -1.05    1.63
  -4   7  -7    6.22    2.09
   4  -7   7    7.03    2.63
  -4   6  -7   85.65    5.35
   4  -6   7   91.93    5.25
   4  -6   7   75.23    5.97
  -4   5  -7   24.28    2.85
   4  -5   7   25.67    3.30
   4  -5   7   24.39    2.82
   4  -4   7  161.84    7.02
  -4   4  -7  156.89    6.76
   4  -4   7  170.84    7.38
   4  -3   7   -0.16    0.83
  -4   3  -7    2.27    1.21
   4  -2   7   87.10    4.58
   4  -2   7   93.19    4.29
  -4   1  -7  332.41    9.62
   4  -1   7  326.76   10.65
   4  -1   7  307.69   10.08
   4   0   7    0.86    0.90
  -4   0  -7    0.22    0.78
   4   0   7    1.13    1.10
  -4  -1  -7  295.98    9.81
   4   1   7  327.91   10.41
   4   1   7  311.83    9.98
  -4  -2  -7   90.81    4.41
   4   2   7   89.05    4.42
  -4  -3  -7    0.39    0.86
   4   3   7   -0.04    0.80
   4   3   7    0.22    0.98
  -4  -4  -7  146.36    6.72
   4   4   7  162.83    6.89
   4   5   7   23.89    2.97
  -4  -5  -7   27.21    3.03
   4   6   7   97.90    6.00
  -4  -6  -7   85.41    5.38
   4   7   7    5.75    2.23
   4   8   7   -0.36    1.85
  -5   7  -7   35.44    3.97
  -5   6  -7   -0.67    1.38
   5  -6   7    1.52    1.63
   5  -5   7   39.08    3.53
  -5   5  -7   28.85    3.15
  -5   4  -7  120.65    5.98
   5  -4   7  128.84    6.36
   5  -3   7   54.06    3.92
   5  -2   7   69.42    4.35
   5  -2   7   68.85    3.85
   5  -1   7  113.77    5.68
   5  -1   7  118.81    5.28
   5   0   7  139.29    6.31
   5   0   7  135.11    5.78
  -5   0  -7  139.55    5.36
  -5  -1  -7  111.37    5.00
   5   1   7  111.35    5.53
   5   1   7  116.34    5.27
   5   2   7   81.55    4.32
  -5  -2  -7   65.85    3.95
   5   3   7   54.07    3.75
  -5  -3  -7   55.45    3.76
  -5  -4  -7  110.73    5.84
   5   4   7  115.85    5.99
   5   5   7   30.57    3.42
  -5  -5  -7   33.09    3.26
  -5  -6  -7   -0.31    1.44
   5   6   7    0.84    1.49
   5   7   7   34.20    4.39
  -6   7  -7    9.24    2.74
  -6   6  -7    0.55    1.55
   6  -5   7    1.09    1.61
  -6   5  -7   -1.60    1.26
   6  -4   7    4.22    1.85
  -6   4  -7    3.04    1.78
   6  -3   7  127.91    6.71
   6  -2   7  147.10    6.48
   6  -2   7  158.63    7.44
   6  -1   7    9.16    1.95
   6  -1   7   11.64    2.28
   6   0   7    0.53    1.15
   6   0   7   -0.77    1.11
   6   1   7    9.10    2.11
  -6  -1  -7   10.32    1.76
   6   1   7   11.07    1.96
  -6  -2  -7  144.71    6.42
   6   2   7  139.99    6.47
  -6  -3  -7  117.48    6.01
   6   3   7  115.36    5.96
   6   4   7    4.24    1.98
  -6  -4  -7    3.62    1.78
  -6  -5  -7    1.20    1.48
   6   5   7   -0.09    1.49
   6   6   7   -0.71    1.45
   6   7   7    6.23    2.82
  -7   6  -7    4.90    2.12
  -7   5  -7   24.72    3.32
  -7   4  -7    5.98    2.08
   7  -3   7   -0.78    1.53
   7  -2   7   18.05    2.49
   7  -2   7   11.86    2.69
   7  -1   7   15.21    2.43
   7  -1   7   14.57    2.71
   7   0   7  170.50    8.39
   7   0   7  181.60    7.69
   7   1   7   15.39    2.50
  -7  -1  -7   13.31    2.11
   7   1   7   15.81    2.87
  -7  -2  -7   14.50    2.28
   7   2   7   13.97    2.42
  -7  -3  -7    2.85    1.61
   7   3   7    4.76    1.86
   7   4   7   10.27    2.51
  -7  -4  -7    9.73    2.46
   7   5   7   35.56    4.22
   7   6   7    3.87    2.59
  -8   5  -7    1.07    2.06
  -8   4  -7   28.62    3.59
  -8   3  -7    1.23    1.69
   8  -2   7    0.54    1.73
   8  -2   7    1.03    1.51
   8  -1   7   70.32    4.66
   8  -1   7   69.65    5.54
   8   0   7    1.21    1.57
   8   0   7   -1.10    1.60
   8   1   7   64.60    4.63
   8   2   7    0.92    1.65
  -8  -2  -7   -0.08    1.33
   8   3   7    1.06    1.55
   8   4   7   25.94    3.54
   8   5   7    0.86    1.98
  -9   3  -7    0.01    1.94
   9  -2   7    0.61    1.83
   9  -1   7   12.25    2.62
   9   0   7   27.28    3.45
   9   1   7   14.21    2.86
   9   2   7    3.38    2.00
   9   3   7    2.26    2.07
  10   0   7   -0.34    1.87
   9   2  -8    3.57    2.19
   9   1  -8   26.27    3.63
   9   1  -8   34.67    3.72
   9   0  -8    1.86    1.75
   9  -1  -8   35.11    4.00
  -9   1   8   35.10    3.57
  -9   2   8    1.80    1.73
   8   3  -8    2.49    1.71
  -8  -3   8    2.24    1.60
   8   2  -8    7.08    2.30
   8   2  -8    8.34    2.10
   8   1  -8    2.48    1.55
   8   1  -8    1.79    1.69
  -8   0   8  148.68    6.44
   8   0  -8  145.68    7.58
   8   0  -8  138.67    7.12
   8  -1  -8    3.67    1.79
  -8   1   8    1.68    1.54
  -8   2   8    6.06    1.93
   8  -2  -8    4.10    1.89
  -8   3   8    0.56    1.43
   8  -3  -8    2.89    1.75
  -7  -5   8   10.09    2.20
   7   5  -8    9.87    2.63
   7   4  -8   28.88    3.55
  -7  -4   8   34.69    3.30
   7   3  -8  190.47    8.98
  -7  -3   8  210.95    8.38
   7   2  -8   79.43    5.19
   7   2  -8   76.45    4.66
   7   1  -8    7.52    2.06
   7   1  -8    8.11    1.91
   7   0  -8    0.07    1.05
   7   0  -8    0.18    1.09
  -7   0   8   -0.25    0.97
   7  -1  -8   10.07    2.04
  -7   1   8    8.44    1.88
   7  -1  -8   10.39    2.07
  -7   2   8   83.87    4.91
   7  -2  -8   74.37    4.92
  -7   3   8  190.72    8.22
   7  -3  -8  195.52    8.86
  -7   4   8   31.15    3.46
   7  -4  -8   31.79    3.71
  -7   5   8    8.60    2.34
   7  -5  -8    8.17    2.55
   6   6  -8    0.51    1.67
  -6  -5   8   16.67    2.46
   6   5  -8   12.11    2.58
  -6  -4   8  179.33    7.60
   6   4  -8  188.05    8.49
   6   3  -8    2.03    1.48
  -6  -3   8    0.89    1.21
   6   2  -8   42.62    3.18
   6   2  -8   40.32    3.47
  -6  -1   8   98.65    4.17
   6   1  -8   90.97    5.13
   6   1  -8   92.31    4.93
   6   0  -8   54.64    3.65
   6   0  -8   51.59    3.65
  -6   0   8   58.05    3.28
   6  -1  -8   97.62    5.12
  -6   1   8   87.76    4.51
   6  -1  -8   93.76    5.03
  -6   2   8   40.41    3.13
   6  -2  -8   39.28    3.28
  -6   3   8    1.89    1.38
   6  -3  -8    1.71    1.40
   6  -4  -8  181.30    8.32
  -6   4   8  168.25    7.57
  -6   5   8   15.05    2.56
   6  -5  -8   16.79    2.98
   6  -6  -8   -1.03    1.46
  -6   6   8    0.25    1.58
   5   7  -8    0.60    1.64
  -5  -6   8   54.07    4.01
   5   6  -8   53.46    4.33
  -5  -5   8    3.32    1.48
   5   5  -8    1.42    1.45
  -5  -4   8  320.64   11.00
   5   4  -8  313.01   11.65
   5   3  -8   70.55    4.42
  -5  -3   8   72.96    3.99
   5   2  -8   87.03    4.50
   5   2  -8   91.39    4.93
  -5  -1   8  622.93   16.86
   5   1  -8  634.53   18.72
   5   1  -8  617.33   18.71
   5   0  -8   -0.45    0.74
   5   0  -8    1.04    1.00
  -5   0   8   -0.73    0.80
   5  -1  -8  596.59   18.51
   5  -1  -8  639.62   18.33
  -5   1   8  609.00   17.29
  -5   2   8   89.90    4.49
   5  -2  -8   87.52    4.75
   5  -2  -8   95.13    4.75
   5  -3  -8   75.09    4.45
   5  -3  -8   76.21    4.33
  -5   3   8   70.05    4.14
   5  -4  -8  314.94   11.74
  -5   4   8  319.33   11.10
   5  -5  -8    3.14    1.63
  -5   5   8    3.93    1.74
   5  -6  -8   56.08    4.83
  -5   6   8   55.77    4.12
  -5   7   8    0.28    1.55
   4   8  -8    5.18    2.45
   4   7  -8   16.17    3.00
   4   6  -8   16.45    2.83
  -4  -6   8   16.57    2.48
   4   6  -8   18.16    2.73
  -4  -5   8  193.50    7.77
   4   5  -8  200.19    8.32
  -4  -4   8   85.70    4.43
   4   4  -8   93.23    5.03
  -4  -3   8   44.39    2.88
   4   3  -8   46.05    3.28
   4   2  -8   62.45    3.46
  -4  -2   8   66.59    2.77
   4   2  -8   64.79    3.83
   4   1  -8    0.37    0.74
   4   1  -8   -0.11    0.76
  -4  -1   8    1.40    0.75
   4   0  -8 1763.40   45.55
  -4   0   8 1718.90   43.48
   4   0  -8 1725.78   46.28
  -4   1   8    0.91    0.80
   4  -1  -8   -0.31    0.67
   4  -1  -8    6.83    1.41
  -4   2   8   67.63    3.57
   4  -2  -8   66.85    3.82
   4  -2  -8   71.89    3.82
   4  -3  -8   32.62    2.65
  -4   3   8   42.22    2.91
   4  -3  -8   42.50    3.03
  -4   4   8   85.54    4.53
   4  -4  -8   82.17    4.74
   4  -5  -8  188.43    8.40
  -4   5   8  191.30    7.65
  -4   6   8   14.04    2.37
   4  -6  -8   15.28    2.75
  -4   7   8   17.77    2.62
   4  -7  -8   19.48    3.32
   3   9  -8    0.45    1.99
   3   8  -8   50.25    4.70
   3   7  -8   26.10    3.44
  -3  -7   8   24.39    3.10
   3   6  -8   37.84    3.68
   3   6  -8   35.91    3.31
  -3  -6   8   32.00    3.05
  -3  -5   8   25.02    2.40
   3   5  -8   29.98    2.80
   3   5  -8   27.27    2.95
   3   4  -8   69.94    4.12
   3   4  -8   70.58    4.18
  -3  -4   8   70.21    3.79
   3   3  -8 1487.71   39.80
   3   3  -8 1557.16   41.61
  -3  -3   8 1622.04   42.05
  -3  -3   8 1614.97   38.86
  -3  -2   8  178.24    6.37
  -3  -2   8  182.18    5.57
   3   2  -8  174.12    6.72
  -3  -1   8  436.99   11.83
   3   1  -8  435.72   12.91
   3   1  -8  419.65   12.99
  -3   0   8    0.45    0.60
   3   0  -8    0.20    0.59
   3   0  -8    0.39    0.64
  -3   1   8  423.94   12.10
   3  -1  -8  424.28   12.73
   3  -1  -8  415.23   12.58
   3  -2  -8  165.28    6.32
  -3   2   8  168.99    6.16
   3  -2  -8  170.27    6.37
   3  -3  -8 1525.71   42.01
  -3   3   8 1556.41   40.01
   3  -3  -8 1591.49   41.24
  -3   4   8   68.41    3.86
   3  -4  -8   69.61    4.10
   3  -4  -8   72.27    4.17
  -3   5   8   26.15    2.55
   3  -5  -8   22.51    2.63
  -3   6   8   38.82    3.15
   3  -6  -8   38.81    3.66
   3  -7  -8   24.53    3.46
   2   9  -8    2.92    2.04
   2   8  -8    9.27    2.53
  -2  -7   8   21.72    2.79
   2   7  -8   23.91    3.12
  -2  -6   8   28.87    2.85
   2   6  -8   32.54    3.24
  -2  -5   8   23.33    2.38
   2   5  -8   25.08    2.64
   2   5  -8   23.57    2.39
   2   4  -8  540.66   16.01
  -2  -4   8  539.44   16.01
   2   4  -8  532.02   15.76
  -2  -3   8   59.94    2.59
   2   3  -8   59.85    3.30
   2   3  -8   56.60    3.33
  -2  -3   8   56.97    3.03
  -2  -2   8  248.63    7.35
   2   2  -8  253.21    8.47
  -2  -2   8  258.62    8.09
   2   2  -8  256.24    7.79
   2   1  -8 1116.77   30.19
   2   1  -8 1114.78   29.98
  -2  -1   8 1137.45   28.51
   2   1  -8 1159.32   28.00
   2   0  -8  986.35   26.74
  -2   0   8 1009.42   25.66
   2   0  -8 1019.61   27.00
  -2   1   8 1104.51   28.20
   2  -1  -8 1103.05   29.16
   2  -1  -8 1088.41   29.41
   2  -2  -8  239.48    8.05
  -2   2   8  250.05    8.01
   2  -2  -8  262.44    8.46
   2  -3  -8   58.38    3.47
   2  -3  -8   60.21    3.26
  -2   3   8   61.80    3.32
  -2   4   8  531.11   15.69
   2  -4  -8  546.04   16.52
   2  -4  -8  551.19   16.49
   2  -5  -8   17.10    2.34
   2  -5  -8   25.70    2.54
  -2   5   8   22.31    2.28
  -2   6   8   27.17    2.58
   2  -6  -8   27.80    3.04
   2  -7  -8   25.23    3.16
   1   9  -8    8.59    2.71
   1   8  -8    2.59    1.67
   1   7  -8   13.65    2.44
  -1  -7   8    9.76    1.98
  -1  -6   8  212.11    8.61
   1   6  -8  216.06    8.66
   1   5  -8   99.02    5.06
  -1  -5   8   96.12    4.93
   1   5  -8   96.04    4.55
  -1  -4   8  575.32   17.20
   1   4  -8  566.99   16.59
  -1  -4   8  588.53   15.58
   1   4  -8  584.15   16.61
  -1  -3   8  198.34    6.65
   1   3  -8  197.73    6.74
   1   3  -8  164.77    6.36
  -1  -3   8  194.83    5.97
  -1  -2   8   88.22    3.35
   1   2  -8   91.79    3.90
   1   2  -8   89.30    3.53
  -1  -2   8   78.91    3.42
   1   1  -8 1053.28   27.80
   1   1  -8 1069.12   26.15
  -1  -1   8 1068.57   27.85
  -1  -1   8 1023.47   26.58
  -1   1   8 1050.18   26.75
   1  -1  -8 1038.79   27.60
  -1   1   8 1036.58   25.67
   1  -1  -8 1051.82   27.67
  -1   2   8   86.84    3.73
   1  -2  -8   85.28    3.91
   1  -2  -8   87.39    3.48
  -1   2   8   85.20    3.17
   1  -3  -8  198.16    6.74
  -1   3   8  200.38    6.90
  -1   3   8  197.93    6.31
   1  -3  -8  198.81    7.31
   1  -4  -8  562.49   16.49
   1  -4  -8  545.54   16.85
  -1   4   8  581.33   15.59
  -1   4   8  546.91   15.96
  -1   5   8   91.66    4.49
   1  -5  -8   86.54    4.89
  -1   5   8   96.34    4.58
   1  -5  -8   90.27    4.63
   1  -6  -8  211.61    8.69
  -1   6   8  229.03    8.59
  -1   7   8   12.52    2.40
   0   9  -8    0.99    1.89
   0   8  -8    4.53    1.97
   0   7  -8   13.71    2.49
   0  -7   8   14.66    2.33
   0  -6   8    4.66    1.51
   0   6  -8    8.34    1.92
   0   5  -8  653.10   18.93
   0  -5   8  650.35   19.67
   0  -4   8   15.43    1.85
   0   4  -8   11.49    1.70
   0   4  -8   10.57    1.44
   0  -4   8   12.41    1.49
   0   3  -8   89.82    4.01
   0   3  -8   87.40    3.81
   0  -3   8   90.13    3.70
   0  -3   8   94.37    4.17
   0  -2   8   20.07    1.54
   0  -2   8   18.28    1.47
   0   2  -8   17.04    1.51
   0   2  -8   15.77    1.50
   0   1  -8  200.20    6.62
   0  -1   8  209.60    6.23
   0  -1   8  196.34    6.11
   0  -1   8  209.77    6.42
   0   0  -8 4100.80  103.20
   0   0   8 4203.98  105.09
   0   0   8 4168.53   98.80
   0   0   8 4060.48  100.31
   0   1   8  205.97    6.09
   0   1   8  194.37    6.38
   0  -1  -8  205.16    6.81
   0  -1  -8  192.32    5.76
   0  -2  -8   16.48    1.21
   0   2   8   18.29    1.58
   0  -2  -8   17.94    1.70
   0   2   8   18.61    1.49
   0   3   8   81.67    3.81
   0  -3  -8   87.69    4.21
   0  -3  -8   82.40    3.39
   0   3   8   82.21    3.61
   0  -4  -8   10.29    1.72
   0  -4  -8   11.78    1.45
   0   4   8   14.45    1.67
   0   4   8   11.57    1.57
   0   5   8  624.62   18.02
   0  -5  -8  600.69   18.82
   0   5   8  651.36   17.88
   0   6   8    6.54    1.76
   0  -6  -8    6.58    1.80
   0   7   8   10.89    2.31
   0   8   8    3.04    1.88
   0   9   8   -1.50    1.68
  -1   8  -8   26.17    3.47
   1  -7   8   30.03    3.26
  -1   7  -8   26.80    3.22
  -1   6  -8   68.51    4.58
   1  -6   8   79.64    4.75
   1  -5   8   37.03    2.71
   1  -5   8   39.23    3.17
  -1   5  -8   37.93    3.17
  -1   4  -8   87.63    4.44
   1  -4   8   92.96    4.14
   1  -4   8   99.08    4.79
  -1   3  -8  628.84   17.76
  -1   3  -8  637.84   17.61
   1  -3   8  683.04   19.02
   1  -3   8  640.96   17.64
   1  -2   8  369.74   10.81
  -1   2  -8  335.71   10.20
   1  -2   8  341.92   10.21
  -1   2  -8  341.04   10.11
   1  -1   8    3.12    0.80
   1  -1   8    5.13    0.97
   1  -1   8    3.71    0.75
  -1   1  -8    4.96    0.88
   1   0   8    1.46    0.44
   1   0   8    0.52    0.60
  -1   0  -8   -0.75    0.43
   1   0   8    0.03    0.50
  -1  -1  -8    4.21    0.98
   1   1   8    3.79    0.94
   1   1   8    4.93    0.94
   1   2   8  333.59    9.88
  -1  -2  -8  343.30   10.61
   1   2   8  332.12   10.04
   1   3   8  586.34   16.55
  -1  -3  -8  602.41   17.39
   1   3   8  602.10   16.46
   1   4   8   86.40    4.15
  -1  -4  -8   91.28    4.62
   1   4   8   89.83    4.32
   1   5   8   36.33    2.92
  -1  -5  -8   31.81    2.84
  -1  -6  -8   68.52    4.39
   1   6   8   71.40    4.55
  -1  -7  -8   24.64    2.97
   1   7   8   24.47    3.16
   1   8   8   24.35    3.51
   1   9   8    2.18    2.00
  -2   8  -8   12.99    2.92
   2  -7   8   94.22    6.05
  -2   7  -8   90.73    5.78
  -2   6  -8   50.22    4.05
   2  -6   8   58.20    4.42
  -2   5  -8   89.01    4.90
   2  -5   8   91.57    5.23
   2  -5   8   87.80    4.48
  -2   4  -8  335.24   10.90
   2  -4   8  327.88   10.60
   2  -3   8  184.96    7.34
  -2   3  -8  200.89    7.20
   2  -3   8  207.35    7.17
   2  -2   8  207.47    6.96
   2  -2   8  221.05    7.13
  -2   2  -8  203.87    6.61
   2  -2   8  204.54    7.14
   2  -1   8  940.76   24.75
   2  -1   8  952.43   24.31
  -2   1  -8  926.55   24.71
   2   0   8  268.77    8.40
   2   0   8  275.21    8.57
  -2   0  -8  277.85    8.56
  -2  -1  -8  923.10   24.98
   2   1   8  910.87   24.07
   2   1   8  953.78   24.47
   2   2   8  195.26    6.84
   2   2   8  189.96    6.72
  -2  -2  -8  203.16    7.13
  -2  -3  -8  178.80    6.92
   2   3   8  177.10    6.57
   2   4   8  302.37    9.96
  -2  -4  -8  298.78   10.58
   2   4   8  320.90   10.29
   2   5   8   85.88    4.86
  -2  -5  -8   84.50    4.82
   2   6   8   53.84    4.25
  -2  -6  -8   57.98    4.07
   2   7   8   83.14    5.64
  -2  -7  -8   80.48    5.17
   2   8   8   12.40    3.02
  -3   8  -8    1.16    1.61
  -3   7  -8    0.54    1.63
   3  -7   8    1.40    1.72
   3  -6   8  127.20    7.20
  -3   6  -8  112.66    6.17
   3  -6   8  117.04    5.87
  -3   5  -8    2.39    1.48
   3  -5   8    0.63    1.34
   3  -5   8    4.39    1.66
   3  -4   8  140.50    6.71
   3  -4   8  148.08    6.33
  -3   4  -8  149.65    6.44
  -3   3  -8    3.75    1.35
   3  -3   8    6.75    1.51
   3  -2   8   26.96    2.35
   3  -2   8   28.86    2.28
   3  -1   8  184.58    6.88
   3  -1   8  192.92    6.73
  -3   1  -8  186.75    6.25
   3   0   8    1.80    0.94
  -3   0  -8    1.38    0.82
   3   0   8    1.02    0.88
   3   1   8  181.27    6.70
   3   1   8  202.68    7.12
  -3  -1  -8  187.96    6.75
   3   2   8   26.02    2.28
   3   2   8   31.50    2.40
  -3  -2  -8   26.89    2.26
  -3  -3  -8    2.94    1.07
   3   3   8    4.56    1.26
   3   3   8    3.30    1.20
  -3  -4  -8  130.89    6.08
   3   4   8  136.53    6.08
   3   5   8    1.58    1.28
  -3  -5  -8    3.00    1.41
   3   6   8  118.63    6.58
  -3  -6  -8  118.62    6.26
   3   7   8   -1.47    1.23
  -3  -7  -8    1.88    1.50
   3   8   8    1.97    2.00
  -4   8  -8    4.30    2.25
  -4   7  -8   22.21    3.34
   4  -6   8   14.91    2.57
  -4   6  -8   11.07    2.47
   4  -5   8  311.78   11.25
  -4   5  -8  313.19   11.33
  -4   4  -8   26.23    2.81
   4  -4   8   26.39    2.80
  -4   3  -8    0.66    1.00
   4  -3   8    0.87    1.11
   4  -2   8   27.13    2.57
   4  -2   8   28.90    2.47
   4  -1   8   26.09    2.32
  -4   1  -8   27.32    2.00
   4  -1   8   21.39    2.38
  -4   0  -8  755.74   20.95
   4   0   8  763.99   20.93
   4   0   8  777.55   21.68
   4   1   8   23.15    2.40
   4   1   8   25.26    2.37
  -4  -1  -8   21.48    2.07
   4   2   8   26.24    2.52
  -4  -2  -8   25.51    2.33
   4   2   8   23.74    2.51
   4   3   8   -0.10    0.97
   4   3   8    0.79    1.01
  -4  -3  -8    0.42    0.80
  -4  -4  -8   22.08    2.60
   4   4   8   24.25    2.73
  -4  -5  -8  295.02   11.15
   4   5   8  290.50   11.11
  -4  -6  -8   13.28    2.46
   4   6   8   11.29    2.68
   4   7   8   24.26    3.63
   4   8   8    7.33    2.68
  -5   7  -8   28.04    3.76
  -5   6  -8   14.02    2.78
   5  -6   8   17.59    2.88
  -5   5  -8    3.47    1.75
   5  -5   8    7.03    2.08
   5  -4   8   26.00    3.14
  -5   4  -8   21.61    2.73
   5  -3   8  120.37    6.16
   5  -2   8   30.91    2.77
   5  -2   8   36.80    3.25
   5  -1   8   16.03    2.11
   5  -1   8   16.44    2.36
   5   0   8    1.21    1.13
   5   0   8    0.15    0.96
  -5   0  -8   -0.13    0.77
   5   1   8   16.01    2.15
   5   1   8   24.96    2.83
  -5  -1  -8   15.92    1.89
   5   2   8   30.68    3.16
   5   2   8   35.99    2.97
  -5  -2  -8   27.23    2.60
  -5  -3  -8   97.84    5.22
   5   3   8   96.87    5.22
  -5  -4  -8   19.41    2.75
   5   4   8   23.51    2.96
   5   5   8    3.40    1.91
  -5  -5  -8    3.86    1.64
   5   6   8   17.93    3.15
   5   7   8   29.20    4.19
  -6   6  -8    7.87    2.33
  -6   5  -8    7.11    2.14
   6  -4   8  121.90    6.68
  -6   4  -8  107.25    5.97
   6  -3   8    3.90    1.82
   6  -2   8   63.72    4.07
   6  -2   8   64.25    4.64
   6  -1   8   32.01    2.92
   6  -1   8   20.62    2.94
   6   0   8    6.45    1.91
   6   0   8    6.22    1.77
  -6  -1  -8   26.93    2.52
   6   1   8   26.14    3.17
   6   1   8   30.27    3.02
   6   2   8   57.40    4.04
  -6  -2  -8   54.11    3.85
  -6  -3  -8    1.80    1.41
   6   3   8    3.46    1.64
   6   4   8  111.35    6.32
  -6  -4  -8  120.02    6.45
   6   5   8    4.83    2.11
   6   6   8    4.80    2.37
  -7   6  -8   32.04    4.06
  -7   5  -8    1.22    1.92
  -7   4  -8   20.57    3.01
   7  -3   8    8.01    2.44
   7  -2   8   -0.11    1.53
   7  -2   8    1.90    1.52
   7  -1   8   40.73    4.16
   7  -1   8   40.79    3.46
   7   0   8   -0.21    1.28
   7   0   8   -0.24    1.47
   7   1   8   43.30    3.69
   7   1   8   33.46    3.93
  -7  -2  -8    0.58    1.27
   7   2   8    0.66    1.44
  -7  -3  -8    7.70    2.13
   7   3   8    8.70    2.24
   7   4   8   21.78    3.18
   7   5   8    1.29    1.81
  -8   4  -8    1.61    2.10
  -8   3  -8   -0.11    1.59
   8  -2   8    1.80    1.63
   8  -1   8   10.81    2.94
   8  -1   8   13.28    2.51
   8   0   8   30.91    4.14
   8   0   8   27.38    3.40
   8   1   8   14.14    2.65
   8   2   8    2.65    1.73
   8   3   8   -1.45    1.44
   8   4   8    3.14    2.08
  -9   3  -8    9.77    2.75
   9  -2   8    3.74    2.07
   9  -1   8    4.78    2.20
   9   0   8    1.09    1.87
   9   1   8    7.20    2.37
   9   2   8    4.52    2.21
   9   1  -9    3.75    2.18
  -9   1   9    2.81    1.85
   8   3  -9    0.09    1.46
  -8  -3   9   -0.38    1.41
   8   2  -9   40.20    3.98
   8   2  -9   34.28    3.43
   8   1  -9  159.10    8.10
   8   1  -9  145.61    7.39
   8   0  -9   -0.76    1.27
   8   0  -9    0.27    1.41
  -8   0   9    0.40    1.35
   8  -1  -9  153.26    7.67
  -8   1   9  152.52    6.92
   8  -2  -9   34.17    3.82
  -8   2   9   37.92    3.49
   8  -3  -9    1.98    1.83
  -8   3   9    0.51    1.54
  -7  -4   9   33.38    3.22
   7   4  -9   37.83    4.00
   7   3  -9   64.65    4.95
  -7  -3   9   63.31    4.24
   7   2  -9   50.64    3.93
   7   2  -9   55.43    4.48
   7   1  -9  128.58    6.75
   7   1  -9  124.14    6.34
   7   0  -9    1.08    1.26
   7   0  -9    2.62    1.46
  -7   0   9    2.54    1.23
   7  -1  -9  123.64    6.57
  -7   1   9  130.29    5.85
   7  -1  -9  121.34    6.43
   7  -2  -9   45.27    3.89
  -7   2   9   47.00    3.62
   7  -3  -9   64.03    4.70
  -7   3   9   54.44    4.16
   7  -4  -9   29.86    3.69
  -7   4   9   33.63    3.52
   6   5  -9   21.76    3.21
  -6  -5   9   17.34    2.58
   6   4  -9   45.83    4.07
  -6  -4   9   39.46    3.32
   6   3  -9   28.16    3.18
  -6  -3   9   22.55    2.58
   6   2  -9  367.44   12.60
   6   2  -9  369.17   13.15
   6   1  -9  124.34    6.08
   6   1  -9  133.73    6.51
  -6  -1   9  132.92    5.15
   6   0  -9   -0.06    0.97
  -6   0   9   -0.23    0.86
   6   0  -9    0.18    0.96
   6  -1  -9  128.85    6.19
  -6   1   9  131.74    5.64
   6  -1  -9  118.62    5.96
   6  -2  -9  342.92   12.58
   6  -2  -9  372.90   12.68
  -6   2   9  361.62   11.88
  -6   3   9   29.27    3.00
   6  -3  -9   23.64    2.94
  -6   4   9   41.61    3.54
   6  -4  -9   46.04    4.04
   6  -5  -9   22.21    3.25
  -6   5   9   19.91    2.88
   5   6  -9   29.15    3.48
  -5  -6   9   24.14    2.96
  -5  -5   9  176.51    7.58
   5   5  -9  173.58    8.12
  -5  -4   9   19.49    2.36
   5   4  -9   17.27    2.67
  -5  -3   9   70.04    3.97
   5   3  -9   60.95    4.28
   5   2  -9    5.23    1.42
   5   2  -9    2.97    1.31
   5   1  -9    0.63    1.03
   5   1  -9    1.60    1.07
  -5  -1   9    1.66    0.91
   5   0  -9  696.35   20.45
   5   0  -9  677.60   20.39
  -5   0   9  703.46   18.98
  -5   1   9    1.00    0.95
   5  -1  -9    2.01    1.13
   5  -1  -9   -0.13    0.90
  -5   2   9    5.32    1.44
   5  -2  -9    2.74    1.35
   5  -2  -9    4.46    1.40
   5  -3  -9   62.50    4.08
  -5   3   9   60.54    3.78
   5  -3  -9   62.25    4.07
  -5   4   9   11.81    2.06
   5  -4  -9   21.62    2.70
  -5   5   9  178.50    7.65
   5  -5  -9  165.84    8.26
   5  -6  -9   29.44    3.78
  -5   6   9   37.67    3.58
  -4  -6   9  216.13    9.01
   4   6  -9  225.59    9.43
   4   5  -9   42.96    3.66
  -4  -5   9   46.53    3.42
  -4  -4   9   70.49    3.98
   4   4  -9   71.95    4.53
   4   3  -9    3.48    1.40
  -4  -3   9    5.55    1.37
   4   2  -9   15.95    1.88
  -4  -2   9   20.54    1.68
   4   2  -9   19.05    2.22
  -4  -1   9  546.19   14.77
   4   1  -9  530.30   16.27
   4   1  -9  544.54   16.19
   4   0  -9   -0.01    0.71
   4   0  -9   -0.10    0.76
  -4   0   9   -0.12    0.60
  -4   1   9  543.16   15.36
   4  -1  -9  530.31   16.26
   4  -1  -9  549.66   16.28
  -4   2   9   20.88    2.09
   4  -2  -9   18.30    2.12
   4  -2  -9   21.32    2.24
   4  -3  -9    6.49    1.50
  -4   3   9    4.11    1.33
   4  -3  -9    3.40    1.35
  -4   4   9   77.39    4.34
   4  -4  -9   74.31    4.51
   4  -4  -9   73.83    4.54
   4  -5  -9   40.15    3.60
  -4   5   9   41.96    3.37
   4  -6  -9  200.80    9.37
  -4   6   9  203.73    8.30
   4  -7  -9    0.02    1.55
  -4   7   9   -0.69    1.37
   3   8  -9    4.55    2.14
  -3  -7   9   65.69    4.75
   3   7  -9   76.75    5.46
   3   6  -9   32.20    3.48
   3   6  -9   34.10    3.17
  -3  -6   9   33.66    3.15
   3   5  -9    2.76    1.41
  -3  -5   9    1.50    1.18
   3   5  -9   -0.17    0.83
   3   4  -9  135.29    6.18
  -3  -4   9  141.27    5.84
   3   4  -9  136.39    6.15
   3   3  -9  157.88    6.65
  -3  -3   9  157.75    5.20
  -3  -3   9  159.56    6.18
   3   2  -9  366.09   11.99
  -3  -2   9  392.95   10.61
  -3  -2   9  373.59   11.63
   3   1  -9  466.52   13.90
  -3  -1   9  472.82   12.84
   3   1  -9  461.70   14.09
  -3   0   9  205.84    6.64
   3   0  -9  198.62    7.28
   3   0  -9  202.44    7.06
   3  -1  -9  450.39   13.61
  -3   1   9  448.94   12.93
   3  -1  -9  454.13   13.58
  -3   2   9  357.83   11.07
   3  -2  -9  368.76   11.60
   3  -2  -9  363.37   11.60
   3  -3  -9  150.22    6.32
  -3   3   9  141.38    5.87
   3  -3  -9  145.87    6.06
   3  -4  -9  139.58    6.06
  -3   4   9  138.16    5.77
   3  -4  -9  103.45    5.64
  -3   5   9    0.27    1.02
   3  -5  -9    5.29    1.63
   3  -6  -9   27.71    3.23
  -3   6   9   30.98    2.94
   3  -7  -9   60.76    4.99
   2   8  -9   39.63    4.18
   2   7  -9   28.78    3.37
  -2  -7   9   30.84    3.32
  -2  -6   9   79.31    4.81
   2   6  -9   86.86    5.14
  -2  -5   9  153.50    6.82
   2   5  -9  167.13    7.06
   2   5  -9  173.91    6.98
  -2  -4   9   22.42    2.09
   2   4  -9   25.04    2.39
  -2  -3   9  446.18   13.48
  -2  -3   9  457.01   12.41
   2   3  -9  462.84   13.31
   2   3  -9  438.86   13.71
   2   2  -9  212.69    6.76
   2   2  -9  207.73    7.42
  -2  -2   9  206.98    6.96
  -2  -2   9  203.45    6.41
  -2  -1   9  255.80    7.64
   2   1  -9  252.34    8.05
   2   1  -9  255.43    8.48
  -2   0   9   -0.07    0.56
   2   0  -9   -0.15    0.57
   2   0  -9    1.82    0.69
  -2   1   9  246.02    7.72
   2  -1  -9  237.77    7.72
   2  -1  -9  238.57    8.12
   2  -2  -9  199.67    7.14
   2  -2  -9  211.23    7.59
  -2   2   9  226.72    7.36
  -2   3   9  428.49   12.94
   2  -3  -9  441.99   13.64
   2  -3  -9  426.44   13.15
  -2   4   9   22.09    2.11
   2  -4  -9   21.50    2.21
   2  -4  -9   20.48    2.42
   2  -5  -9  156.23    6.78
   2  -5  -9  136.15    6.77
  -2   5   9  160.97    6.42
   2  -6  -9   76.40    4.83
  -2   6   9   79.86    4.45
   1   8  -9    3.20    1.95
  -1  -7   9    9.35    2.06
   1   7  -9   16.13    2.66
  -1  -6   9   24.02    2.69
   1   6  -9   29.41    3.08
  -1  -5   9  307.58   11.01
   1   5  -9  325.41   10.95
  -1  -4   9   25.72    2.28
   1   4  -9   27.52    2.34
  -1  -4   9   27.60    2.01
   1   4  -9   30.12    2.55
  -1  -3   9   20.88    1.83
   1   3  -9   20.21    1.89
  -1  -3   9   23.54    1.70
  -1  -2   9  393.26   11.00
   1   2  -9  389.28   11.79
   1   2  -9  389.53   11.04
  -1  -1   9   15.65    1.30
   1   1  -9   16.07    1.59
  -1  -1   9   15.71    1.43
   1   1  -9   16.00    1.33
   1   0  -9 3307.58   83.37
   1   0  -9 3338.53   84.71
  -1   0   9 3303.88   79.07
  -1   0   9 3288.01   80.79
   1  -1  -9   13.15    1.20
  -1   1   9   12.13    1.17
  -1   1   9   14.01    1.48
   1  -1  -9   13.24    1.53
  -1   2   9  395.43   10.86
  -1   2   9  399.58   11.71
   1  -2  -9  401.94   12.28
   1  -2  -9  399.03   11.61
  -1   3   9   22.61    1.97
   1  -3  -9   21.01    1.79
   1  -3  -9   21.23    2.24
  -1   3   9   23.31    1.78
  -1   4   9   24.30    2.09
  -1   4   9   26.40    2.30
   1  -4  -9   28.37    2.28
   1  -4  -9   24.03    2.57
   1  -5  -9  311.04   11.30
  -1   5   9  306.93   10.15
  -1   5   9  311.35   10.37
  -1   6   9   25.56    2.75
   1  -6  -9   30.15    3.20
   0   8  -9    0.48    1.37
   0  -7   9    2.64    1.49
   0   7  -9   -0.52    1.27
   0   6  -9  137.94    6.65
   0  -6   9  136.30    6.49
   0   5  -9  169.37    7.06
   0  -5   9  158.36    6.88
   0   4  -9   25.73    2.36
   0   4  -9   25.93    2.13
   0  -4   9   26.31    2.10
   0  -4   9   25.19    2.34
   0   3  -9    8.45    1.43
   0   3  -9    8.36    1.32
   0  -3   9   10.07    1.35
   0  -2   9   69.64    3.13
   0  -2   9   63.84    3.01
   0   2  -9   58.15    3.01
   0   2  -9   68.27    3.24
   0  -1   9 1015.17   26.37
   0   1  -9  992.61   27.17
   0  -1   9 1016.38   25.76
   0  -1   9 1082.68   27.19
   0   0   9    4.63    0.91
   0   0   9    4.44    0.94
   0   0  -9    3.96    0.97
   0   1   9 1014.90   25.45
   0  -1  -9 1031.98   27.09
   0  -1  -9  991.63   26.32
   0   1   9 1003.04   26.12
   0  -2  -9   64.00    3.47
   0   2   9   66.29    3.02
   0   2   9   67.39    3.32
   0   3   9    6.88    1.17
   0  -3  -9    8.73    1.59
   0   3   9    9.02    1.45
   0  -4  -9   30.03    2.68
   0   4   9   28.07    2.36
   0   4   9   28.36    2.31
   0   5   9  150.70    6.37
   0  -5  -9  155.30    6.95
   0   6   9  130.68    6.29
   0  -6  -9  129.11    6.48
   0   7   9    1.77    1.49
   0   8   9   -1.19    1.37
  -1   8  -9    3.11    2.00
   1  -7   9   55.91    4.37
  -1   7  -9   60.26    4.60
   1  -6   9    3.09    1.45
  -1   6  -9    3.78    1.61
   1  -5   9   29.06    2.80
   1  -5   9   28.80    2.55
  -1   5  -9   25.74    2.79
  -1   4  -9  468.33   14.14
   1  -4   9  494.72   13.90
   1  -4   9  437.10   14.64
   1  -3   9  143.33    5.55
  -1   3  -9  142.61    5.28
   1  -3   9  149.49    5.98
  -1   3  -9  144.46    5.77
  -1   2  -9  595.69   16.50
  -1   2  -9  583.64   16.60
   1  -2   9  591.34   16.57
   1  -2   9  633.68   17.38
   1  -1   9  377.15   10.99
  -1   1  -9  377.32   11.12
   1  -1   9  372.63   10.69
   1   0   9  426.52   11.89
  -1   0  -9  409.41   12.30
   1   0   9  432.66   12.21
   1   1   9  381.90   11.13
  -1  -1  -9  377.31   11.47
   1   1   9  370.50   10.77
  -1  -2  -9  562.21   16.54
   1   2   9  573.56   15.96
   1   2   9  570.26   15.63
  -1  -3  -9  123.13    5.54
   1   3   9  127.21    5.18
   1   3   9  127.26    5.07
  -1  -4  -9  436.27   13.91
   1   4   9  426.28   12.97
   1   5   9   20.04    2.46
  -1  -5  -9   21.36    2.56
   1   6   9    6.65    1.81
  -1  -6  -9    1.90    1.30
  -1  -7  -9   54.56    4.26
   1   7   9   44.10    3.98
   1   8   9    3.27    2.11
  -2   8  -9    6.10    2.37
   2  -7   9   36.62    3.93
  -2   7  -9   27.40    3.49
  -2   6  -9   37.63    3.58
   2  -6   9   32.59    3.56
   2  -5   9   36.44    3.34
   2  -5   9   34.65    2.87
  -2   5  -9   34.53    3.12
  -2   4  -9    0.90    1.01
   2  -4   9    1.48    1.17
   2  -4   9    1.40    1.14
   2  -3   9  268.76    8.99
  -2   3  -9  260.69    8.95
   2  -2   9  491.86   14.11
  -2   2  -9  508.10   14.10
   2  -2   9  496.65   14.52
   2  -1   9  131.24    5.28
  -2   1  -9  132.24    4.96
   2  -1   9  137.42    5.20
   2   0   9    0.19    0.67
   2   0   9    0.36    0.66
  -2   0  -9    0.09    0.66
  -2  -1  -9  129.67    5.23
   2   1   9  127.05    5.05
   2   1   9  135.98    5.27
   2   2   9  473.44   13.79
  -2  -2  -9  463.34   14.30
   2   2   9  494.61   14.15
  -2  -3  -9  230.48    8.65
   2   3   9  242.03    8.46
   2   3   9  252.55    8.47
   2   4   9   -0.55    0.81
  -2  -4  -9    0.19    0.88
   2   4   9    0.41    0.94
  -2  -5  -9   30.29    2.93
   2   5   9   28.83    2.97
   2   6   9   38.21    3.70
  -2  -6  -9   29.97    3.23
   2   7   9   26.80    3.51
  -2  -7  -9   27.22    3.27
   2   8   9    3.50    2.32
  -3   8  -9   -1.14    1.85
  -3   7  -9   19.16    3.07
  -3   6  -9   18.31    2.91
   3  -6   9   16.87    2.62
  -3   5  -9  219.70    8.85
   3  -5   9  220.72    8.69
   3  -4   9   17.83    2.36
  -3   4  -9   18.62    2.49
   3  -3   9   15.99    2.08
  -3   3  -9   18.89    2.24
   3  -2   9   54.60    3.45
   3  -2   9   51.02    3.23
  -3   1  -9    0.01    0.70
   3  -1   9    0.29    0.87
   3  -1   9    0.54    0.78
  -3   0  -9  639.53   17.65
   3   0   9  614.23   17.84
   3   0   9  621.81   17.38
   3   1   9   -0.26    0.89
   3   1   9   -0.18    0.81
  -3  -1  -9    0.38    0.78
   3   2   9   51.84    3.28
  -3  -2  -9   53.85    3.35
   3   2   9   56.83    3.40
   3   3   9   18.17    2.19
  -3  -3  -9   16.05    2.07
   3   4   9   19.58    2.43
  -3  -4  -9   14.98    2.26
   3   5   9  195.43    8.25
  -3  -5  -9  197.63    8.43
   3   6   9   18.94    2.88
  -3  -6  -9   20.07    2.83
   3   7   9   18.74    3.27
   3   8   9    2.20    2.03
  -4   7  -9    0.07    1.57
   4  -6   9   76.02    4.99
  -4   6  -9   76.06    5.23
   4  -5   9    8.97    2.18
  -4   5  -9    7.81    2.19
   4  -4   9  149.85    6.96
  -4   4  -9  153.81    6.95
  -4   3  -9   17.30    2.32
   4  -3   9   13.93    2.22
   4  -2   9   21.65    2.40
   4  -2   9   24.82    2.67
   4  -1   9  363.15   12.29
   4  -1   9  369.53   11.76
  -4   1  -9  386.95   11.33
   4   0   9   -0.06    0.94
   4   0   9    0.06    1.01
  -4   0  -9    1.00    0.97
   4   1   9  366.12   12.06
  -4  -1  -9  343.58   11.30
   4   1   9  361.24   11.46
  -4  -2  -9   21.02    2.23
   4   2   9   17.26    2.17
   4   2   9   19.94    2.42
   4   3   9   13.96    2.21
   4   3   9   13.83    2.10
  -4  -3  -9   16.97    2.21
  -4  -4  -9  131.59    6.40
   4   4   9  134.39    6.42
  -4  -5  -9    6.63    1.90
   4   5   9    4.51    1.87
  -4  -6  -9   72.73    5.04
   4   6   9   69.84    5.28
   4   7   9    2.00    1.98
  -5   7  -9    9.12    2.66
  -5   6  -9    2.95    1.96
   5  -5   9    7.11    2.15
  -5   5  -9    7.02    2.10
   5  -4   9   61.83    4.61
  -5   4  -9   52.14    4.11
   5  -3   9   32.60    3.37
   5  -2   9   28.01    3.06
   5  -2   9   27.31    2.76
   5  -1   9   52.13    3.57
   5  -1   9   58.90    4.21
  -5   0  -9    4.01    1.22
   5   0   9    2.85    1.31
   5   0   9    4.73    1.68
   5   1   9   46.74    3.78
  -5  -1  -9   53.40    3.37
   5   1   9   47.45    3.45
   5   2   9   26.65    3.11
   5   2   9   23.67    2.64
  -5  -2  -9   28.74    2.61
  -5  -3  -9   30.46    2.89
   5   3   9   30.16    3.07
  -5  -4  -9   55.23    4.10
   5   4   9   51.64    4.08
   5   5   9    8.60    2.25
  -5  -5  -9    7.99    2.16
   5   6   9    4.24    2.08
   5   7   9    5.98    2.41
  -6   6  -9   13.33    2.93
  -6   5  -9    0.51    1.41
   6  -4   9   10.60    2.53
  -6   4  -9    8.90    2.26
   6  -3   9   74.73    5.22
   6  -2   9  115.64    6.63
   6  -2   9  124.82    5.99
   6  -1   9   32.76    3.03
   6  -1   9   30.93    3.48
   6   0   9   -0.28    1.30
   6   0   9   -0.63    1.12
   6   1   9   33.59    3.10
   6   1   9   33.84    3.72
  -6  -1  -9   34.01    2.88
   6   2   9  122.53    6.19
  -6  -2  -9  117.76    5.84
   6   3   9   56.67    4.29
  -6  -3  -9   61.27    4.28
  -6  -4  -9    7.78    2.21
   6   4   9    9.68    2.37
   6   5   9    0.46    1.54
   6   6   9   17.46    3.56
  -7   5  -9   20.98    3.31
  -7   4  -9    1.04    1.77
   7  -2   9    8.74    2.46
   7  -2   9    6.57    2.06
   7  -1   9    2.44    1.95
   7  -1   9    1.44    1.48
   7   0   9   33.94    3.47
   7   0   9   39.56    4.33
   7   1   9    1.24    1.93
   7   1   9    4.11    1.75
  -7  -2  -9    9.02    2.04
   7   2   9    7.45    2.17
   7   3   9   -1.04    1.32
  -7  -3  -9    1.10    1.53
   7   4   9   -0.37    1.37
   7   5   9   22.12    3.67
  -8   4  -9   16.27    3.29
  -8   3  -9    0.23    1.81
   8  -2   9    0.19    1.61
   8  -1   9   35.42    3.69
   8   0   9    0.24    1.57
   8   0   9   -2.36    1.79
   8   1   9   36.54    3.92
   8   2   9    3.95    1.96
   8   3   9   -0.35    1.55
   8   4   9   13.85    3.01
   9  -2   9    5.17    2.27
   9  -1   9    0.32    1.65
   9   0   9   -1.14    1.67
   9   1   9   -1.66    1.67
   9   1 -10  110.40    7.19
   9   0 -10   -0.46    1.81
  -9   1  10  118.14    6.25
   8   2 -10   25.55    3.56
   8   2 -10   27.66    3.28
   8   1 -10    0.22    1.46
   8   1 -10    0.46    1.46
   8   0 -10  104.62    6.55
   8   0 -10  105.11    6.24
  -8   0  10  100.64    5.21
   8  -1 -10   -0.47    1.33
  -8   1  10    0.40    1.34
   8  -2 -10   29.19    3.57
  -8   2  10   30.02    3.28
  -8   3  10    1.93    1.77
   7   4 -10   10.60    2.61
  -7  -4  10    6.66    1.98
  -7  -3  10   86.91    5.18
   7   3 -10   88.25    5.85
   7   2 -10  174.83    7.91
   7   2 -10  177.85    8.54
   7   1 -10   78.41    5.29
   7   1 -10   86.56    5.21
   7   0 -10   -0.44    1.17
   7   0 -10   -0.92    1.12
  -7   0  10   -0.23    1.09
   7  -1 -10   83.63    5.23
  -7   1  10   90.76    4.87
   7  -1 -10   86.93    5.55
   7  -2 -10  173.30    8.17
  -7   2  10  175.38    7.47
   7  -3 -10   82.98    5.47
  -7   3  10   81.56    4.99
   7  -4 -10    8.55    2.43
  -7   4  10    4.80    1.95
   6   5 -10   21.06    3.18
  -6  -5  10   18.30    2.63
   6   4 -10   71.89    5.09
  -6  -4  10   70.08    4.49
  -6  -3  10   63.09    4.04
   6   3 -10   61.73    4.65
   6   2 -10   97.26    5.19
   6   2 -10   93.33    5.57
   6   1 -10   60.04    4.04
   6   1 -10   59.87    4.30
  -6  -1  10   63.49    3.35
  -6   0  10  105.58    4.74
   6   0 -10   99.15    5.36
   6   0 -10  105.66    5.68
  -6   1  10   61.91    3.69
   6  -1 -10   64.27    4.34
   6  -1 -10   56.59    4.00
  -6   2  10   84.07    4.73
   6  -2 -10  101.65    5.51
   6  -2 -10   96.47    5.49
  -6   3  10   65.16    4.24
   6  -3 -10   62.98    4.50
  -6   4  10   68.32    4.50
   6  -4 -10   71.93    5.11
  -6   5  10   16.13    2.62
   6  -5 -10   16.97    3.05
   5   6 -10  149.69    7.86
   5   5 -10  114.52    6.46
  -5  -5  10   96.94    5.43
  -5  -4  10   47.32    3.47
   5   4 -10   43.40    3.80
  -5  -3  10   59.35    3.67
   5   3 -10   58.91    4.19
   5   2 -10   10.82    2.04
   5   2 -10    9.27    1.71
   5   1 -10  397.14   13.35
  -5  -1  10  403.00   11.66
   5   1 -10  392.08   12.99
   5   0 -10    0.63    1.06
  -5   0  10    0.56    0.90
   5   0 -10   -0.51    0.93
  -5   1  10  379.44   11.92
   5  -1 -10  391.27   13.02
   5  -1 -10  388.23   12.90
  -5   2  10   11.91    1.86
   5  -2 -10   13.82    2.10
   5  -2 -10   10.53    1.93
  -5   3  10   58.58    3.77
   5  -3 -10   56.09    4.04
   5  -3 -10   64.96    4.34
   5  -4 -10   41.45    3.56
  -5   4  10   38.89    3.23
  -5   5  10   96.03    5.38
   5  -5 -10   92.78    5.81
   5  -6 -10  129.32    7.60
  -5   6  10  141.24    6.92
  -4  -6  10    5.06    1.77
   4   6 -10    1.41    1.55
   4   5 -10  250.29    9.85
  -4  -5  10  220.19    8.88
   4   4 -10    2.55    1.47
  -4  -4  10    3.31    1.28
  -4  -3  10  217.02    7.93
   4   3 -10  208.12    8.47
  -4  -2  10  101.76    3.95
   4   2 -10   94.62    4.98
   4   1 -10   33.22    2.74
   4   1 -10   32.10    2.54
  -4  -1  10   36.05    2.25
  -4   0  10  825.21   22.09
   4   0 -10  838.62   23.63
   4   0 -10  821.86   23.57
  -4   1  10   34.35    2.51
   4  -1 -10   32.97    2.72
   4  -1 -10   32.30    2.56
   4  -2 -10   91.86    4.84
  -4   2  10   91.42    4.43
   4  -2 -10   94.97    4.74
   4  -3 -10  208.46    8.31
   4  -3 -10  201.09    8.03
  -4   3  10  198.94    7.68
   4  -4 -10    0.25    0.86
  -4   4  10    1.15    1.13
   4  -4 -10    2.63    1.37
  -4   5  10  224.39    8.89
   4  -5 -10  233.53    9.67
   4  -6 -10    4.20    2.04
  -4   6  10    3.38    1.70
   4  -7 -10   35.18    4.28
  -4   7  10   41.39    3.66
  -3  -6  10   94.00    5.40
  -3  -5  10   58.75    3.86
   3   5 -10   64.13    4.27
  -3  -4  10   10.88    1.73
   3   4 -10    9.82    1.92
  -3  -3  10   31.52    2.01
   3   3 -10   32.76    2.77
  -3  -3  10   25.45    2.25
  -3  -2  10  902.81   25.57
  -3  -2  10  941.41   23.91
   3   2 -10  933.64   25.92
  -3  -1  10   45.75    2.55
   3   1 -10   49.79    3.21
   3   1 -10   51.89    2.92
   3   0 -10   -0.37    0.65
  -3   0  10    0.59    0.68
   3   0 -10    0.57    0.76
   3  -1 -10   40.68    2.91
  -3   1  10   44.96    2.76
   3  -1 -10   44.54    2.73
   3  -2 -10  895.38   25.22
  -3   2  10  903.31   24.23
   3  -2 -10  896.18   25.22
   3  -3 -10   27.20    2.46
  -3   3  10   27.31    2.46
   3  -3 -10   30.35    2.75
  -3   4  10   10.16    1.80
   3  -4 -10    8.70    1.91
   3  -4 -10    7.21    1.64
   3  -5 -10   62.03    4.12
  -3   5  10   54.02    3.70
  -3   6  10   98.03    5.23
   3  -6 -10   94.50    5.73
   2   8 -10    1.40    1.74
  -2  -7  10   65.83    4.74
   2   7 -10   75.42    5.21
  -2  -6  10    7.03    1.86
   2   6 -10    8.28    2.02
   2   5 -10   67.04    4.18
   2   5 -10   66.15    4.10
  -2  -5  10   56.54    3.82
   2   4 -10   35.09    2.89
   2   4 -10   33.13    2.83
  -2  -4  10   34.43    2.62
  -2  -3  10  526.81   16.01
  -2  -3  10  546.83   14.95
   2   3 -10  545.90   16.45
   2   3 -10  581.04   15.79
  -2  -2  10  283.42    8.56
   2   2 -10  293.43    9.76
  -2  -2  10  290.94    9.18
  -2  -1  10  391.79   11.14
   2   1 -10  388.73   12.13
   2   0 -10  247.66    8.00
  -2   0  10  252.27    7.89
   2   0 -10  251.30    8.53
   2  -1 -10  384.13   11.44
  -2   1  10  379.34   11.25
   2  -1 -10  379.57   11.93
  -2   2  10  283.20    9.11
   2  -2 -10  286.10    9.63
   2  -2 -10  270.57    8.96
  -2   3  10  537.82   15.45
   2  -3 -10  528.60   16.21
   2  -3 -10  507.96   15.53
   2  -4 -10   29.03    2.55
  -2   4  10   30.15    2.57
   2  -4 -10   35.64    3.14
   2  -5 -10   60.65    4.34
  -2   5  10   58.94    3.79
  -2   6  10    9.98    1.97
   1   8 -10    1.69    1.63
   1   7 -10    3.28    1.69
  -1  -7  10    1.88    1.49
   1   6 -10  181.33    7.91
  -1  -6  10  178.90    7.84
  -1  -5  10   52.45    3.67
   1   5 -10   53.94    3.77
  -1  -4  10   57.13    3.08
   1   4 -10   62.62    3.74
  -1  -4  10   59.98    3.56
   1   4 -10   59.53    3.54
   1   3 -10  199.89    7.28
  -1  -3  10  218.00    6.96
  -1  -3  10  216.14    7.45
   1   3 -10  220.62    7.76
   1   2 -10   57.60    2.93
  -1  -2  10   58.43    2.91
   1   2 -10   56.48    3.26
  -1  -2  10   63.73    2.97
  -1  -1  10  862.83   22.66
   1   1 -10  865.68   22.12
  -1  -1  10  896.03   23.45
   1   1 -10  855.47   23.74
   1   0 -10    0.68    0.59
  -1   0  10   -0.36    0.60
  -1   0  10    1.10    0.54
   1   0 -10    1.43    0.86
  -1   1  10  858.74   22.72
   1  -1 -10  873.81   23.73
  -1   1  10  865.68   21.61
   1  -1 -10  834.80   22.96
   1  -2 -10   60.47    3.49
  -1   2  10   59.56    3.25
   1  -2 -10   60.00    2.82
   1  -3 -10  222.01    8.16
  -1   3  10  199.42    7.38
  -1   4  10   48.77    3.18
   1  -4 -10   50.62    3.67
  -1   5  10   51.31    3.49
   1  -5 -10   56.34    4.06
   1  -6 -10  185.46    8.49
   0   8 -10   -0.65    1.50
   0   7 -10   29.51    3.45
   0  -7  10   36.96    3.48
   0  -6  10   33.87    3.11
   0   6 -10   22.17    2.81
   0  -5  10  170.21    7.19
   0   5 -10  161.87    7.07
   0  -4  10   -0.04    0.79
   0   4 -10   -0.19    0.92
   0  -4  10    3.32    1.14
   0  -3  10  101.70    4.54
   0   3 -10  100.00    4.42
   0   3 -10  101.19    4.54
   0  -3  10   94.55    4.20
   0  -2  10  273.09    8.68
   0   2 -10  267.99    8.97
   0  -2  10  306.09    9.07
   0  -1  10   24.37    1.88
   0  -1  10   25.43    1.65
   0  -1  10   22.63    1.74
   0   1 -10   25.62    2.07
   0   0 -10 1116.95   30.17
   0   0  10 1115.15   29.18
   0   0  10 1169.00   28.52
   0  -1 -10   25.94    2.13
   0   1  10   24.14    1.89
   0   1  10   34.00    2.25
   0  -2 -10  280.42    9.42
   0   2  10  271.89    8.89
   0   2  10  269.42    8.32
   0  -3 -10   92.67    4.76
   0   3  10   95.36    4.11
   0   3  10   90.22    4.35
   0  -4 -10    0.81    0.99
   0   4  10    1.68    1.01
   0   4  10    0.27    0.83
   0   5  10  167.26    6.67
   0  -5 -10  155.77    7.21
   0   5  10  138.49    6.27
   0   6  10   23.29    2.81
   0  -6 -10   27.54    3.16
   0   7  10   23.42    3.10
  -1   8 -10   24.52    3.57
   1  -7  10   33.44    3.52
  -1   7 -10   28.76    3.45
   1  -6  10   23.70    2.79
  -1   6 -10   21.89    2.90
   1  -5  10   40.50    3.05
   1  -5  10   36.59    3.16
  -1   5 -10   37.35    3.19
   1  -4  10   11.91    1.87
  -1   4 -10   10.91    1.94
   1  -4  10   15.70    2.09
  -1   3 -10  167.18    6.64
   1  -3  10  167.16    6.48
  -1   3 -10  173.97    6.34
   1  -3  10  203.56    7.18
  -1   2 -10  660.56   17.79
   1  -2  10  631.75   17.80
  -1   2 -10  639.42   17.95
   1  -1  10  470.60   13.16
   1  -1  10  475.48   13.55
  -1   1 -10  468.80   13.70
  -1   0 -10    0.44    0.74
   1   0  10    0.31    0.69
   1   0  10   -0.25    0.61
   1   1  10  476.23   13.29
   1   1  10  471.51   13.69
  -1  -1 -10  469.65   14.08
   1   2  10  624.82   17.09
  -1  -2 -10  623.47   18.25
   1   2  10  627.31   17.59
  -1  -3 -10  161.03    6.67
   1   3  10  157.51    6.27
   1   3  10  158.23    6.04
  -1  -4 -10   11.52    1.95
   1   4  10   10.23    1.69
   1   4  10    9.63    1.68
  -1  -5 -10   35.23    3.18
   1   5  10   35.63    3.04
   1   6  10   18.86    2.61
  -1  -6 -10   17.22    2.60
  -1  -7 -10   36.19    3.56
   1   7  10   30.33    3.62
   1   8  10   27.99    3.88
  -2   8 -10    1.28    1.94
  -2   7 -10   35.70    3.87
   2  -7  10   42.02    4.18
   2  -6  10   -0.03    1.17
  -2   6 -10    0.78    1.34
   2  -5  10    6.68    1.74
  -2   5 -10    3.78    1.53
   2  -4  10  171.85    6.89
  -2   4 -10  162.61    6.91
  -2   3 -10   28.01    2.55
   2  -3  10   28.05    2.47
   2  -2  10  455.62   13.37
   2  -2  10  471.59   13.85
  -2   2 -10  453.99   13.34
   2  -1  10   17.99    1.95
  -2   1 -10   19.52    1.78
   2  -1  10   15.70    1.77
  -2   0 -10   20.72    1.90
   2   0  10   18.93    1.96
   2   0  10   16.08    1.77
  -2  -1 -10   18.21    1.92
   2   1  10   18.07    1.94
   2   1  10   18.77    1.93
  -2  -2 -10  430.30   13.59
   2   2  10  442.27   13.43
   2   2  10  438.19   12.98
   2   3  10   27.23    2.40
   2   3  10   25.89    2.48
  -2  -3 -10   23.50    2.34
   2   4  10  151.42    6.43
  -2  -4 -10  144.63    6.60
  -2  -5 -10    7.80    1.85
   2   5  10    6.25    1.73
   2   6  10   -0.03    1.26
  -2  -6 -10    2.36    1.39
   2   7  10   38.21    4.05
   2   8  10    1.38    2.04
  -3   7 -10    3.45    1.90
  -3   6 -10   78.12    5.36
   3  -5  10   28.02    3.11
  -3   5 -10   27.33    3.08
  -3   4 -10   42.27    3.41
   3  -4  10   38.61    3.40
  -3   3 -10   -1.42    0.91
   3  -3  10   -0.44    0.89
   3  -2  10    8.64    1.69
   3  -2  10    5.22    1.50
   3  -1  10  804.70   21.78
  -3   1 -10  814.20   21.91
   3  -1  10  778.16   22.31
  -3   0 -10    0.32    0.85
   3   0  10   -1.35    0.78
   3   0  10    2.38    1.22
   3   1  10  795.46   21.44
  -3  -1 -10  754.07   21.83
   3   1  10  787.43   22.00
   3   2  10    7.80    1.62
   3   2  10    8.88    1.71
  -3  -2 -10    7.00    1.50
   3   3  10    0.40    0.95
  -3  -3 -10    0.76    0.94
   3   3  10   -1.62    0.69
  -3  -4 -10   35.88    3.16
   3   4  10   39.01    3.27
  -3  -5 -10   26.07    2.98
   3   5  10   24.58    2.99
  -3  -6 -10   61.03    4.68
   3   6  10   67.10    4.92
   3   7  10    2.90    2.07
   3   8  10    1.44    2.27
  -4   7 -10    4.76    2.07
  -4   6 -10   28.98    3.63
   4  -6  10   30.59    3.57
  -4   5 -10   32.39    3.43
   4  -5  10   33.20    3.49
  -4   4 -10    0.83    1.44
   4  -4  10    1.93    1.59
  -4   3 -10    2.99    1.52
   4  -3  10    2.21    1.46
   4  -2  10   57.38    3.71
   4  -2  10   67.68    4.26
   4  -1  10   72.86    4.54
   4  -1  10   77.45    4.28
   4   0  10  157.11    6.63
  -4   0 -10  173.02    6.47
   4   0  10  165.06    7.13
   4   1  10   67.41    4.38
  -4  -1 -10   70.20    3.86
   4   1  10   68.52    4.06
   4   2  10   63.05    4.24
   4   2  10   57.61    3.76
  -4  -2 -10   60.39    3.74
   4   3  10    3.24    1.48
  -4  -3 -10    2.90    1.26
   4   3  10    1.26    1.13
  -4  -4 -10   -0.10    1.09
   4   4  10    2.97    1.47
  -4  -5 -10   29.65    3.32
   4   5  10   32.55    3.60
   4   6  10   36.96    4.10
   4   7  10    3.81    2.10
  -5   6 -10    5.78    2.29
  -5   5 -10   14.42    2.81
   5  -5  10   18.58    3.02
  -5   4 -10    3.03    1.79
   5  -4  10    3.75    2.00
   5  -3  10   63.03    4.61
   5  -2  10  127.97    6.05
   5  -2  10  137.17    6.86
   5  -1  10   59.97    4.44
   5  -1  10   61.97    3.98
   5   0  10   -1.35    1.00
   5   0  10    0.98    1.22
  -5   0 -10    0.56    1.02
   5   1  10   63.03    4.62
  -5  -1 -10   55.65    3.62
   5   1  10   64.22    4.08
   5   2  10  116.99    5.92
  -5  -2 -10  120.19    5.77
   5   2  10  124.76    6.69
  -5  -3 -10   59.53    4.20
   5   3  10   64.21    4.32
  -5  -4 -10    7.06    2.05
   5   4  10    1.86    1.50
   5   5  10   19.10    3.07
   5   6  10    7.16    2.47
  -6   6 -10   -1.12    1.83
  -6   5 -10    2.37    1.96
  -6   4 -10   10.23    2.49
   6  -3  10   37.81    4.04
   6  -2  10   45.63    3.81
   6  -2  10   51.56    4.47
   6  -1  10   23.58    2.82
   6  -1  10   22.10    3.22
   6   0  10    3.69    2.04
   6   0  10    1.48    1.52
   6   1  10   23.10    3.39
   6   1  10   24.01    2.88
  -6  -1 -10   24.42    2.61
  -6  -2 -10   41.65    3.48
   6   2  10   42.27    3.71
  -6  -3 -10   30.50    3.31
   6   3  10   24.12    3.11
   6   4  10    9.21    2.49
   6   5  10    0.15    1.58
   6   6  10   -0.88    1.88
  -7   5 -10   -0.21    1.74
  -7   4 -10   11.32    2.74
   7  -2  10    0.30    1.41
   7  -1  10   32.27    4.03
   7  -1  10   39.92    3.70
   7   0  10   -0.97    1.45
   7   0  10    0.89    1.90
   7   1  10   27.89    4.10
   7   1  10   33.52    3.58
   7   2  10    0.63    1.56
  -7  -2 -10    3.16    1.61
   7   3  10   -0.27    1.46
   7   4  10    9.41    2.60
   7   5  10   -0.05    1.76
  -8   3 -10    6.29    2.58
   8  -2  10    4.63    2.22
   8  -1  10    0.24    1.64
   8   0  10   47.10    4.36
   8   1  10    0.93    1.61
   8   2  10    2.81    1.83
   8   3  10   10.93    2.85
   9   0 -11  121.72    7.80
   8   2 -11    2.65    1.63
   8   2 -11    2.46    1.84
   8   1 -11   63.62    5.14
   8   1 -11   61.78    4.78
  -8   0  11    0.33    1.29
   8   0 -11   -0.70    1.43
   8   0 -11   -0.96    1.46
  -8   1  11   63.11    4.34
   8  -1 -11   70.74    5.54
   8  -1 -11   63.39    4.90
  -8   2  11    1.09    1.62
   8  -2 -11    5.10    2.15
   7   3 -11   16.85    3.01
  -7  -3  11   14.14    2.53
   7   2 -11   77.88    5.41
   7   2 -11   66.87    4.61
   7   1 -11  126.34    7.05
   7   1 -11  137.85    6.85
   7   0 -11   76.13    5.29
   7   0 -11   82.02    5.13
  -7   0  11   76.04    4.18
  -7   1  11  124.40    5.95
   7  -1 -11  130.76    7.12
   7  -1 -11  126.65    6.66
  -7   2  11   70.56    4.51
   7  -2 -11   74.64    5.05
  -7   3  11   14.95    2.67
   7  -3 -11   17.50    2.95
   7  -4 -11   80.82    5.77
   6   5 -11   17.70    3.18
  -6  -4  11    6.77    2.02
   6   4 -11    5.15    2.07
  -6  -3  11  114.75    5.77
   6   3 -11  115.78    6.56
   6   2 -11    7.28    2.06
   6   2 -11    8.90    1.96
   6   1 -11   62.52    4.49
  -6  -1  11   61.30    3.41
   6   1 -11   61.55    4.11
   6   0 -11   -0.93    0.99
   6   0 -11    0.67    1.23
  -6   0  11    0.44    1.03
   6  -1 -11   54.43    4.13
   6  -1 -11   58.11    4.11
  -6   1  11   58.35    3.68
   6  -2 -11    9.67    2.23
   6  -2 -11    8.75    2.01
  -6   2  11    8.96    1.91
  -6   3  11  107.38    5.63
   6  -3 -11  105.46    5.99
   6  -4 -11    6.76    2.20
  -6   4  11    6.66    2.02
   6  -5 -11   21.47    3.34
   5   6 -11   19.30    3.20
  -5  -5  11  169.72    7.69
   5   5 -11  187.90    8.76
   5   4 -11   24.21    3.11
  -5  -4  11   21.68    2.65
   5   3 -11   -0.16    1.03
  -5  -3  11    0.47    1.10
   5   2 -11   53.69    3.98
   5   2 -11   56.34    3.67
   5   1 -11    1.50    1.16
   5   1 -11   -0.59    0.87
  -5  -1  11    1.17    0.97
  -5   0  11 1156.48   30.47
   5   0 -11 1181.72   32.77
   5   0 -11 1148.55   32.55
   5  -1 -11   -0.38    1.00
   5  -1 -11    0.91    1.12
  -5   1  11    1.31    1.09
   5  -2 -11   50.10    3.70
  -5   2  11   55.08    3.51
   5  -2 -11   51.63    3.92
  -5   3  11    0.39    1.10
   5  -3 -11    1.82    1.40
   5  -3 -11    0.72    1.16
   5  -4 -11   22.27    2.84
  -5   4  11   20.36    2.62
   5  -5 -11  178.78    8.45
  -5   5  11  160.69    7.57
   5  -6 -11   15.34    3.04
   4   6 -11   35.60    3.77
  -4  -6  11   45.82    3.88
   4   5 -11   19.55    2.92
  -4  -5  11   18.01    2.42
   4   4 -11   57.76    4.22
  -4  -4  11   50.74    3.51
   4   3 -11   92.41    5.29
  -4  -3  11   96.64    4.72
  -4  -2  11   31.46    2.14
  -4  -2  11   30.61    2.47
   4   2 -11   29.39    2.88
  -4  -1  11  209.96    6.99
   4   1 -11  205.08    8.25
   4   1 -11  216.84    7.89
   4   0 -11   -0.15    0.87
   4   0 -11    0.18    1.00
  -4   0  11    1.07    0.86
   4  -1 -11  211.16    7.73
   4  -1 -11  190.81    7.88
  -4   1  11  198.86    7.22
   4  -2 -11   26.40    2.75
   4  -2 -11   28.41    2.63
  -4   2  11   25.92    2.33
  -4   3  11   81.46    4.54
   4  -3 -11   93.17    4.96
   4  -3 -11   95.51    5.33
   4  -4 -11   45.66    3.64
   4  -4 -11   50.70    4.10
  -4   4  11   51.01    3.60
  -4   5  11   15.24    2.32
   4  -5 -11   14.82    2.44
  -4   6  11   44.06    3.69
   4  -6 -11   44.72    4.08
  -3  -6  11    9.82    2.12
  -3  -5  11   16.66    2.25
   3   5 -11   20.28    2.70
   3   4 -11  338.58   11.73
  -3  -4  11  315.19   10.97
  -3  -3  11   47.19    3.12
   3   3 -11   47.36    3.50
   3   2 -11  153.10    6.61
  -3  -2  11  154.18    5.40
  -3  -2  11  154.92    5.95
   3   1 -11  405.24   13.07
  -3  -1  11  410.64   11.75
   3   1 -11  405.75   12.52
   3   0 -11  148.17    5.80
  -3   0  11  151.67    5.55
   3   0 -11  143.28    6.20
   3  -1 -11  401.73   12.31
  -3   1  11  394.57   11.91
   3  -1 -11  386.94   12.68
  -3   2  11  144.70    5.94
   3  -2 -11  148.96    6.00
   3  -2 -11  148.64    6.49
   3  -3 -11   42.63    3.07
   3  -3 -11   38.31    3.28
  -3   3  11   45.19    3.20
   3  -4 -11  302.20   10.78
  -3   4  11  296.66   10.48
   3  -4 -11  314.57   11.61
   3  -5 -11   22.60    3.08
  -3   5  11   19.89    2.43
  -3   6  11    6.56    1.84
   2   8 -11   51.53    4.82
   2   7 -11    0.88    1.57
   2   6 -11   32.52    3.35
  -2  -6  11   26.97    3.01
  -2  -5  11    5.29    1.58
   2   5 -11   10.91    1.99
   2   5 -11    5.96    1.74
   2   4 -11  139.44    6.26
  -2  -4  11  127.77    5.73
  -2  -3  11  284.32    8.79
  -2  -3  11  277.49    9.41
   2   3 -11  298.02   10.13
  -2  -2  11  152.81    5.21
   2   2 -11  145.65    6.02
  -2  -2  11  117.18    5.07
   2   1 -11   68.35    3.81
  -2  -1  11   66.09    3.20
  -2  -1  11   71.62    3.29
   2   0 -11    1.71    0.77
  -2   0  11   -0.41    0.64
   2   0 -11    0.67    0.80
  -2   1  11   72.80    3.70
   2  -1 -11   93.96    3.75
   2  -1 -11   70.91    3.99
   2  -2 -11  132.57    6.02
   2  -2 -11  138.32    5.38
  -2   2  11  148.21    5.73
  -2   3  11  274.26    9.53
   2  -3 -11  290.20   10.43
  -2   4  11  127.96    5.83
   2  -4 -11  130.21    6.54
   2  -5 -11    3.53    1.58
  -2   5  11    6.89    1.69
  -2   6  11   36.00    3.17
   1   8 -11    0.15    1.68
  -1  -7  11   37.25    3.56
   1   7 -11   33.68    3.65
  -1  -6  11   46.26    3.77
   1   6 -11   52.14    4.04
  -1  -5  11  334.63   11.81
   1   5 -11  339.41   11.68
   1   4 -11    4.53    1.40
  -1  -4  11    2.33    1.09
  -1  -4  11    2.93    1.28
   1   4 -11    1.72    1.21
   1   3 -11   12.80    1.71
  -1  -3  11   12.27    1.48
   1   3 -11   12.12    1.77
  -1  -2  11    9.11    1.29
  -1  -2  11   10.01    1.30
   1   2 -11    7.16    1.41
   1   2 -11    7.75    1.26
  -1  -1  11    3.95    1.02
   1   1 -11    3.27    1.15
  -1  -1  11    5.17    0.94
   1   0 -11  884.90   24.60
   1   0 -11  914.06   23.93
  -1   0  11  876.95   23.47
  -1   1  11    6.19    1.24
   1  -1 -11    5.58    1.36
  -1   2  11    6.51    1.39
   1  -2 -11    9.56    1.70
   1  -3 -11   14.40    2.08
  -1   3  11   10.73    1.68
  -1   4  11    4.48    1.46
   1  -4 -11    2.83    1.41
  -1   5  11  337.41   11.28
   1  -5 -11  319.50   12.27
   1  -6 -11   49.30    4.25
   0   8 -11   20.78    3.27
   0   7 -11   10.99    2.42
   0  -7  11   10.40    2.26
   0   6 -11   83.25    5.24
   0  -6  11   86.83    5.07
   0  -5  11    6.37    1.71
   0   5 -11    7.30    1.82
   0   4 -11  471.41   14.78
   0  -4  11  505.31   14.46
   0   3 -11    3.04    1.20
   0  -3  11    3.20    1.12
   0  -3  11    4.38    1.26
   0   3 -11    2.26    1.07
   0   2 -11   53.65    3.12
   0  -2  11   51.32    2.89
   0  -1  11  382.10   10.60
   0   1 -11  359.52   11.44
   0  -1  11  370.21   11.09
   0   0  11    0.62    0.69
   0   0  11    1.49    0.76
   0   0 -11    1.68    0.87
   0  -1 -11  370.27   11.65
   0   1  11  366.84   10.52
   0   1  11  358.66   11.10
   0   2  11   54.56    3.14
   0  -2 -11   48.54    3.30
   0   2  11   48.70    2.76
   0   3  11    2.92    1.07
   0   3  11    2.18    1.10
   0  -3 -11    3.34    1.27
   0   4  11  467.93   14.24
   0  -4 -11  446.95   15.04
   0   4  11  455.08   13.56
   0  -5 -11    4.45    1.70
   0   5  11    7.06    1.73
   0  -6 -11   84.55    5.48
  -1   8 -11    3.60    2.26
  -1   7 -11   65.92    5.12
   1  -7  11   75.92    5.16
  -1   6 -11    2.64    1.57
   1  -6  11    5.56    1.81
  -1   5 -11    6.18    1.80
   1  -5  11    6.42    1.69
  -1   4 -11   97.88    5.11
   1  -4  11  101.16    4.88
  -1   3 -11   79.17    4.24
  -1   3 -11   80.04    3.96
   1  -3  11   76.87    4.02
   1  -2  11   16.34    1.85
  -1   2 -11   12.05    1.74
  -1   2 -11   14.86    1.72
   1  -1  11  398.99   11.50
  -1   1 -11  390.13   12.05
   1  -1  11  398.05   11.92
   1   0  11   14.82    1.67
  -1   0 -11   15.06    1.74
   1   0  11   16.07    1.78
   1   1  11  408.95   11.84
  -1  -1 -11  401.19   12.65
   1   1  11  399.17   12.26
   1   2  11   13.15    1.64
  -1  -2 -11   14.32    1.95
   1   2  11   12.28    1.78
  -1  -3 -11   67.20    4.14
   1   3  11   68.21    3.93
   1   3  11   67.12    3.70
  -1  -4 -11   90.56    5.17
   1   4  11   92.71    4.73
   1   4  11   93.51    4.89
  -1  -5 -11    4.72    1.64
   1   5  11    3.92    1.50
  -1  -6 -11    4.89    1.72
   1   6  11    2.89    1.61
   1   7  11   56.25    4.59
  -2   7 -11    1.95    1.81
  -2   6 -11    7.09    2.15
   2  -5  11   15.13    2.35
  -2   5 -11   10.92    2.17
  -2   4 -11  100.35    5.35
   2  -4  11  110.83    5.35
   2  -3  11  185.08    7.36
  -2   3 -11  198.72    7.57
   2  -2  11  321.77   10.24
   2  -2  11  312.09   10.56
  -2   2 -11  336.35   10.31
   2  -1  11  153.72    6.35
  -2   1 -11  166.76    6.17
   2  -1  11  167.06    6.19
   2   0  11   -0.42    0.77
   2   0  11   -0.76    0.70
  -2   0 -11    0.37    0.82
   2   1  11  163.63    6.39
  -2  -1 -11  149.99    6.25
   2   1  11  160.87    6.17
  -2  -2 -11  321.22   10.86
   2   2  11  290.04    9.92
   2   2  11  329.26   10.72
   2   3  11  180.18    7.36
  -2  -3 -11  170.99    7.36
   2   3  11  183.51    7.09
   2   4  11  111.86    5.39
   2   4  11   95.22    5.25
  -2  -4 -11   99.04    5.51
  -2  -5 -11   10.78    2.21
   2   5  11   10.03    2.10
  -2  -6 -11    5.10    1.90
   2   6  11   10.54    2.30
   2   7  11    1.06    1.81
   2   8  11   47.57    4.91
  -3   7 -11   12.46    2.85
  -3   6 -11   16.98    3.00
   3  -5  11   69.17    4.70
  -3   5 -11   59.78    4.51
  -3   4 -11    5.28    1.78
   3  -4  11    6.59    1.94
   3  -3  11    4.85    1.66
  -3   3 -11    2.12    1.22
   3  -2  11   18.44    2.20
   3  -2  11   14.83    2.10
   3  -1  11    1.26    1.07
  -3   1 -11    3.31    1.16
   3  -1  11    0.60    1.05
   3   0  11  660.33   18.74
   3   0  11  671.35   19.40
  -3   0 -11  659.60   19.03
   3   1  11    0.16    1.04
   3   1  11   -0.08    1.17
  -3  -1 -11    1.91    1.14
   3   2  11   15.23    2.15
   3   2  11   12.82    1.91
  -3  -2 -11   18.30    2.23
   3   3  11    0.92    1.21
  -3  -3 -11    0.33    0.92
   3   3  11    0.78    1.11
  -3  -4 -11    3.89    1.58
   3   4  11    2.03    1.34
  -3  -5 -11   53.79    4.22
   3   5  11   59.77    4.49
   3   6  11   15.11    2.80
   3   7  11   10.35    2.73
  -4   7 -11    6.96    2.50
  -4   6 -11    4.12    2.06
   4  -5  11    0.34    1.58
  -4   5 -11    0.57    1.66
  -4   4 -11   79.55    5.11
   4  -4  11   84.30    5.26
   4  -3  11   11.94    2.28
  -4   3 -11   15.40    2.46
   4  -2  11    3.25    1.50
   4  -2  11   15.62    2.45
   4  -1  11  274.82   10.23
   4  -1  11  266.14    9.52
   4   0  11   -0.72    0.89
   4   0  11   -0.71    1.13
  -4   0 -11    0.21    0.98
  -4  -1 -11  276.04    9.63
   4   1  11  262.47    9.55
   4   1  11  270.08   10.32
   4   2  11    2.87    1.52
  -4  -2 -11    0.47    1.06
   4   2  11    2.72    1.39
  -4  -3 -11   18.41    2.49
   4   3  11   13.42    2.43
   4   3  11   13.40    2.26
   4   4  11   71.30    4.79
  -4  -4 -11   71.12    4.73
   4   5  11   -0.25    1.41
  -4  -5 -11   -0.28    1.28
   4   6  11    4.62    2.08
   4   7  11    8.26    2.68
  -5   6 -11    1.24    1.88
  -5   5 -11    0.48    1.81
   5  -4  11   30.47    3.56
  -5   4 -11   28.32    3.31
  -5   3 -11   20.33    2.88
   5  -3  11   26.37    3.38
   5  -2  11   63.65    4.68
   5  -2  11   70.28    4.48
   5  -1  11   61.04    4.54
   5  -1  11   55.28    3.98
   5   0  11   78.43    4.77
   5   0  11   85.45    5.39
   5   1  11   57.79    4.59
  -5  -1 -11   59.29    3.75
   5   1  11   52.01    3.79
  -5  -2 -11   62.28    4.11
   5   2  11   57.86    4.67
   5   2  11   62.26    4.24
   5   3  11   24.33    3.02
  -5  -3 -11   23.84    2.89
  -5  -4 -11   30.15    3.41
   5   4  11   29.58    3.51
   5   5  11    0.32    1.67
   5   6  11    1.54    1.87
  -6   5 -11   -0.37    1.81
  -6   4 -11   -0.45    1.60
  -6   3 -11   66.94    4.84
   6  -2  11    8.48    2.12
   6  -2  11    6.14    2.29
   6  -1  11   13.12    2.81
   6  -1  11    9.05    2.11
   6   0  11   -0.59    1.49
   6   0  11    1.66    1.56
  -6  -1 -11   11.59    2.07
   6   1  11    8.47    2.69
   6   1  11   12.12    2.31
  -6  -2 -11    7.51    1.98
   6   2  11    9.51    2.37
   6   3  11   60.92    4.74
  -6  -3 -11   67.84    4.68
   6   4  11   -0.62    1.45
   6   5  11    0.61    1.69
  -7   4 -11   -2.62    1.58
  -7   3 -11    0.74    1.74
   7  -2  11   16.00    2.85
   7  -1  11    1.10    1.57
   7   0  11   94.30    5.84
   7   1  11    0.08    1.99
   7   1  11   -0.37    1.42
  -7  -2 -11   11.31    2.36
   7   2  11   12.19    2.70
   7   3  11    0.56    1.63
   7   4  11   -0.97    1.53
   8  -2  11    3.53    2.02
   8  -1  11    4.84    2.26
   8   0  11    0.79    1.74
   8   1  11    3.59    2.17
   8   2  11    0.91    2.00
   8   1 -12    0.97    1.71
   8   0 -12   57.79    5.10
   8   0 -12   54.97    4.57
   8  -1 -12    3.01    1.98
  -8   1  12    1.98    1.59
   8  -1 -12    0.73    1.58
   7   3 -12  129.02    7.48
  -7  -3  12  124.69    6.53
   7   2 -12   30.20    3.34
   7   2 -12   39.37    4.15
   7   1 -12   -0.71    1.35
   7   1 -12    1.94    1.59
   7   0 -12   -0.46    1.11
   7   0 -12   -0.19    1.30
  -7   0  12    0.27    1.09
   7  -1 -12    0.91    1.41
   7  -1 -12    2.01    1.67
  -7   1  12    2.49    1.49
  -7   2  12   31.53    3.25
   7  -2 -12   39.52    3.73
   7  -2 -12   30.51    3.72
   7  -3 -12  115.46    6.83
  -7   3  12  126.81    6.44
  -6  -4  12   25.99    3.05
   6   4 -12   25.90    3.60
   6   3 -12   86.12    5.76
  -6  -3  12   87.24    4.97
   6   2 -12   84.50    4.96
   6   2 -12   88.62    5.64
   6   1 -12   18.93    2.78
   6   1 -12   18.15    2.52
  -6  -1  12   22.70    2.22
   6   0 -12   99.93    5.84
  -6   0  12   90.53    4.61
   6   0 -12  101.54    5.55
  -6   1  12   20.49    2.40
   6  -1 -12   20.14    2.86
   6  -1 -12   20.79    2.67
   6  -2 -12   86.90    5.68
  -6   2  12   81.54    4.68
   6  -2 -12   92.00    5.33
  -6   3  12   78.40    4.78
   6  -3 -12   83.69    5.35
   6  -4 -12   21.49    3.12
  -6   4  12   25.52    3.05
   6  -5 -12   25.52    3.56
   5   5 -12    4.16    2.23
  -5  -5  12    8.81    2.19
  -5  -4  12  151.57    7.00
   5   4 -12  165.09    8.07
   5   3 -12   10.90    2.31
  -5  -3  12   16.99    2.20
   5   2 -12   30.24    3.19
  -5  -1  12  238.86    8.01
   5   1 -12  251.81    9.18
   5   1 -12  227.68    9.47
   5   0 -12    0.85    1.13
  -5   0  12    1.73    1.10
   5   0 -12    1.06    1.22
   5  -1 -12  233.38    9.53
   5  -1 -12  239.97    9.12
  -5   1  12  236.20    8.48
   5  -2 -12   30.25    3.27
   5  -2 -12   31.77    3.01
  -5   2  12   28.99    2.68
  -5   3  12   13.31    2.12
   5  -3 -12   15.93    2.40
   5  -3 -12   13.44    2.54
  -5   4  12  162.49    7.27
   5  -4 -12  157.04    7.69
   5  -5 -12    4.43    2.02
  -5   5  12    4.09    1.76
   4   6 -12    2.28    1.98
   4   5 -12   50.43    4.31
  -4  -5  12   49.26    3.78
  -4  -4  12    7.73    1.74
   4   4 -12    9.32    2.27
   4   3 -12   28.86    3.12
  -4  -3  12   28.48    2.64
   4   2 -12  177.38    7.77
  -4  -2  12  184.36    7.15
  -4  -2  12  183.16    6.37
   4   1 -12    1.02    1.03
   4   1 -12    2.46    1.18
  -4  -1  12    1.95    1.03
   4   0 -12  325.13   11.83
   4   0 -12  366.12   11.64
  -4   0  12  342.61   10.68
   4  -1 -12    1.28    1.03
  -4   1  12    1.31    1.04
   4  -1 -12    0.02    1.05
  -4   2  12  178.38    6.97
   4  -2 -12  170.09    7.09
   4  -2 -12  167.79    7.53
   4  -3 -12   31.59    3.27
  -4   3  12   25.77    2.65
   4  -3 -12   29.42    2.80
   4  -4 -12    6.10    2.11
   4  -4 -12    8.85    2.03
  -4   4  12    5.90    1.69
  -4   5  12   39.48    3.37
  -4   6  12    6.89    2.02
  -3  -6  12    9.61    2.20
  -3  -5  12   -1.45    0.91
   3   5 -12    1.23    1.52
  -3  -4  12   41.60    3.18
   3   4 -12   48.50    3.81
  -3  -3  12  659.91   19.49
   3   3 -12  667.40   20.14
  -3  -2  12  129.73    4.98
   3   2 -12  128.05    6.06
  -3  -2  12  125.19    5.32
   3   1 -12  159.67    6.05
   3   1 -12  148.57    6.57
  -3  -1  12  151.45    5.65
  -3   0  12    1.57    0.91
   3   0 -12    2.37    1.02
   3   0 -12   -0.41    0.67
   3  -1 -12  149.44    5.82
   3  -1 -12  137.11    6.29
  -3   1  12  145.16    5.77
  -3   2  12  117.47    5.36
   3  -2 -12  122.29    5.97
   3  -2 -12  123.65    5.34
  -3   3  12  622.02   18.50
   3  -3 -12  646.47   19.91
   3  -4 -12   38.19    3.59
  -3   4  12   40.95    3.28
  -3   5  12    0.19    1.16
   3  -5 -12   -0.49    1.42
  -3   6  12    9.06    2.06
  -2  -6  12    0.77    1.30
  -2  -5  12    3.53    1.49
   2   4 -12  121.81    5.90
  -2  -4  12  111.07    5.34
  -2  -3  12   27.36    2.33
   2   3 -12   23.03    2.57
  -2  -3  12   24.87    2.14
  -2  -2  12  316.05    9.59
   2   2 -12  307.71   10.70
   2   1 -12    1.67    1.06
  -2  -1  12    1.19    0.82
  -2  -1  12    1.94    0.86
   2   0 -12   48.83    2.71
  -2   0  12   50.72    2.89
   2   0 -12   51.69    3.36
   2  -1 -12    1.37    1.11
  -2   1  12    0.35    0.75
  -2   2  12  281.04    9.51
   2  -2 -12  283.29   10.19
   2  -3 -12   24.83    2.83
  -2   3  12   22.69    2.37
  -2   4  12  114.70    5.54
   2  -4 -12  119.61    6.34
   2  -5 -12    4.22    1.92
  -2   5  12    3.45    1.44
  -2   6  12   -0.62    1.22
   1   8 -12   -0.07    1.77
   1   7 -12    4.15    1.93
   1   6 -12   65.83    4.62
  -1  -6  12   66.02    4.53
  -1  -5  12    1.14    1.27
   1   5 -12    2.05    1.38
   1   4 -12  357.26   11.82
  -1  -4  12  341.69   11.70
   1   3 -12  119.16    5.46
  -1  -3  12  115.64    4.80
  -1  -3  12  112.94    4.99
   1   2 -12   93.37    4.60
  -1  -2  12   83.82    3.95
   1   1 -12  532.07   15.91
  -1  -1  12  529.61   14.99
  -1   0  12    0.42    0.77
   1   0 -12    0.16    0.74
  -1   1  12  529.62   15.23
   1  -1 -12  523.72   15.98
  -1   2  12   81.10    4.21
   1  -2 -12   91.21    4.73
   1  -3 -12  110.15    5.69
  -1   3  12  108.35    5.15
   1  -4 -12  304.66   11.57
  -1   4  12  318.57   10.85
  -1   5  12    2.75    1.39
   1  -5 -12    0.89    1.20
   1  -6 -12   65.94    4.97
   0   8 -12    3.55    2.15
   0   7 -12   22.29    3.15
   0   6 -12   21.33    2.92
   0  -6  12   21.59    2.71
   0   5 -12   91.70    5.20
   0   4 -12   26.84    2.76
   0  -4  12   22.59    2.39
   0   3 -12    8.63    1.66
   0   3 -12    9.89    1.74
   0  -3  12   11.91    1.72
   0  -2  12   96.98    4.41
   0   2 -12   93.75    4.36
   0   2 -12  105.43    4.74
   0  -1  12   70.91    3.69
   0   1 -12   75.76    4.00
   0  -1  12   80.15    3.54
   0   0 -12  113.42    5.07
   0   0  12  115.94    4.43
   0   0  12  105.60    4.69
   0  -1 -12   73.28    4.07
   0   1  12   74.68    3.87
   0   1  12   79.07    3.52
   0  -2 -12   99.86    4.96
   0   2  12   91.94    4.52
   0  -3 -12    6.57    1.65
   0   3  12    7.02    1.61
   0   4  12   24.45    2.59
   0  -4 -12   24.73    2.87
   0  -5 -12   89.64    5.61
   0   5  12   96.77    5.15
   0  -6 -12   19.18    2.98
  -1   7 -12    4.50    2.01
  -1   6 -12   13.24    2.53
  -1   5 -12    0.91    1.25
  -1   4 -12  111.87    5.60
   1  -4  12  114.10    5.39
  -1   3 -12  458.35   14.04
   1  -3  12  457.26   13.99
  -1   2 -12   78.22    4.06
   1  -2  12   72.70    3.95
  -1   2 -12   85.50    4.26
  -1   1 -12    1.53    1.00
   1  -1  12    0.84    0.90
   1  -1  12   -0.30    0.75
   1   0  12   -0.58    0.68
  -1   0 -12   -0.48    0.77
   1   0  12   -0.27    0.74
   1   1  12    1.49    0.98
  -1  -1 -12    1.85    1.04
   1   1  12    1.74    0.91
  -1  -2 -12   67.61    4.09
   1   2  12   75.86    3.78
   1   2  12   70.70    4.04
   1   3  12  414.34   13.52
  -1  -3 -12  418.86   14.12
   1   3  12  445.27   13.08
   1   4  12  112.93    5.56
  -1  -4 -12  111.28    5.92
   1   4  12  101.40    5.18
   1   5  12   -0.76    1.00
  -1  -5 -12    0.39    1.14
   1   6  12   12.20    2.35
  -1  -6 -12   11.06    2.45
  -2   7 -12   52.59    4.81
  -2   6 -12    0.53    1.56
   2  -5  12   37.68    3.38
  -2   5 -12   31.90    3.35
  -2   4 -12   46.31    3.66
   2  -4  12   47.19    3.65
  -2   3 -12   87.21    4.76
   2  -3  12   89.50    4.82
   2  -2  12   83.76    4.17
  -2   2 -12   72.82    3.91
   2  -2  12   72.21    4.14
  -2   1 -12   25.71    2.33
   2  -1  12   25.11    2.30
   2  -1  12   20.85    2.28
   2   0  12    9.38    1.65
   2   0  12   14.51    1.90
  -2   0 -12   13.03    1.76
  -2  -1 -12   23.43    2.26
   2   1  12   24.65    2.31
   2   1  12   22.65    2.40
   2   2  12   71.88    3.89
  -2  -2 -12   70.47    4.18
   2   2  12   70.03    4.24
  -2  -3 -12   79.98    4.84
   2   3  12   78.17    4.71
   2   3  12   77.48    4.36
   2   4  12   35.17    3.18
  -2  -4 -12   37.12    3.33
   2   4  12   36.91    3.40
   2   5  12   29.78    3.24
  -2  -5 -12   36.87    3.51
   2   6  12    1.28    1.49
   2   7  12   47.76    4.51
  -3   7 -12    8.79    2.80
  -3   6 -12   34.19    3.91
  -3   5 -12    0.90    1.57
   3  -5  12    1.59    1.64
   3  -4  12  193.07    8.21
  -3   4 -12  173.27    7.87
   3  -3  12    6.38    1.91
  -3   3 -12    4.52    1.65
   3  -2  12   34.67    2.88
   3  -2  12   32.59    2.95
  -3   1 -12   23.10    2.34
   3  -1  12   26.19    2.45
   3  -1  12   23.59    2.58
   3   0  12   -0.85    0.96
   3   0  12    0.38    1.15
  -3   0 -12    1.27    1.11
   3   1  12   22.88    2.60
  -3  -1 -12   21.49    2.33
   3   1  12   22.80    2.48
   3   2  12   28.72    2.82
  -3  -2 -12   31.50    2.93
   3   2  12   32.30    3.06
   3   3  12    4.69    1.76
   3   3  12    2.83    1.42
  -3  -3 -12    5.80    1.73
   3   4  12  166.53    7.46
  -3  -4 -12  164.02    7.75
  -3  -5 -12    2.17    1.52
   3   5  12    0.40    1.36
   3   6  12   45.43    4.47
   3   7  12   10.36    2.91
  -4   6 -12    1.12    1.92
  -4   5 -12   66.75    4.93
  -4   4 -12    0.97    1.52
   4  -4  12    0.18    1.58
  -4   3 -12   58.06    4.30
   4  -3  12   61.62    4.57
   4  -2  12   22.05    2.84
   4  -2  12   19.35    2.55
   4  -1  12    0.88    1.15
   4  -1  12    1.57    1.30
  -4   0 -12  127.51    5.69
   4   0  12  126.45    6.00
   4   0  12  120.16    6.29
   4   1  12    0.31    1.21
  -4  -1 -12   -0.87    1.02
   4   1  12   -0.69    1.21
  -4  -2 -12   19.51    2.50
   4   2  12   20.08    2.61
   4   2  12   15.10    2.60
   4   3  12   58.32    4.08
  -4  -3 -12   53.77    4.09
   4   3  12   59.72    4.67
   4   4  12    1.50    1.64
  -4  -4 -12    0.13    1.23
   4   5  12   67.30    5.10
   4   6  12    1.22    1.85
  -5   5 -12    0.36    1.52
  -5   4 -12   13.13    2.75
  -5   3 -12   72.36    5.04
   5  -3  12   73.22    5.35
   5  -2  12   15.72    2.82
   5  -2  12   14.75    2.48
   5  -1  12    0.65    1.39
   5  -1  12    1.48    1.38
   5   0  12    0.29    1.33
   5   0  12   -1.14    1.37
   5   1  12   -0.41    1.47
  -5  -1 -12    0.46    1.24
   5   1  12    0.95    1.26
   5   2  12   15.48    2.99
  -5  -2 -12   15.36    2.37
   5   2  12   14.81    2.46
   5   3  12   62.83    4.62
  -5  -3 -12   62.83    4.46
   5   4  12   10.98    2.54
   5   5  12   -1.87    1.30
   5   6  12   -1.73    1.72
  -6   4 -12    6.90    2.34
  -6   3 -12   21.97    3.19
   6  -2  12   46.38    3.96
   6  -1  12   17.68    2.78
   6  -1  12   22.24    3.47
   6   0  12   28.58    3.35
   6   0  12   27.90    3.89
   6   1  12   15.90    3.28
   6   1  12   19.82    2.89
   6   2  12   40.66    3.87
  -6  -2 -12   39.92    3.65
   6   3  12   24.18    3.26
   6   4  12    6.50    2.40
   6   5  12    1.07    1.86
  -7   3 -12    4.21    2.08
   7  -2  12    3.81    2.09
   7  -1  12   27.79    3.37
   7   0  12   -0.83    1.52
   7   1  12   30.39    3.61
   7   2  12    2.26    1.84
   7   3  12    0.48    1.88
   8   0 -13   -0.18    1.71
  -8   1  13   25.57    2.99
   8  -1 -13   23.17    3.76
   7   2 -13   80.13    5.21
   7   2 -13   87.21    6.09
   7   1 -13   11.99    2.67
   7   1 -13   11.73    2.38
  -7   0  13    0.99    1.33
   7   0 -13    0.53    1.36
   7   0 -13   -1.14    1.17
  -7   1  13   10.59    2.06
   7  -1 -13   15.60    2.97
   7  -1 -13   16.75    2.74
  -7   2  13   87.36    5.02
   7  -2 -13   73.78    5.80
   7  -2 -13   76.88    5.32
   7  -3 -13   31.94    3.80
  -6  -4  13   46.43    3.87
   6   3 -13   71.98    5.35
  -6  -3  13   66.61    4.37
   6   2 -13   11.18    2.48
  -6  -1  13   34.54    2.67
   6   1 -13   36.83    3.24
   6   1 -13   26.70    3.30
   6   0 -13   -0.13    1.14
   6   0 -13   -0.40    1.23
  -6   0  13   -0.10    0.97
  -6   1  13   31.75    2.78
   6  -1 -13   26.41    3.25
   6  -1 -13   26.42    2.97
  -6   2  13    5.80    1.73
   6  -2 -13    7.79    2.07
   6  -2 -13    9.96    2.50
  -6   3  13   56.85    4.17
   6  -3 -13   61.24    4.55
   6  -4 -13   37.86    3.81
   5   5 -13  108.04    6.83
  -5  -4  13    1.22    1.44
   5   4 -13    0.35    1.54
   5   3 -13   31.72    3.50
  -5  -3  13   25.59    2.81
   5   2 -13   47.57    3.94
  -5  -2  13   51.48    3.56
  -5  -1  13   91.35    4.31
   5   1 -13   90.05    5.34
   5   1 -13   80.18    4.63
   5   0 -13   79.55    5.12
   5   0 -13   85.99    4.83
  -5   0  13   98.68    4.56
   5  -1 -13   83.56    5.23
   5  -1 -13   88.04    4.82
  -5   1  13   82.80    4.42
   5  -2 -13   45.05    4.02
  -5   2  13   48.21    3.48
   5  -2 -13   50.72    3.79
   5  -3 -13   28.85    3.10
  -5   3  13   27.08    2.95
   5  -3 -13   31.06    3.60
   5  -4 -13   -0.17    1.34
  -5   4  13    1.55    1.41
   4   5 -13    3.82    1.93
  -4  -5  13    3.72    1.60
  -4  -4  13  104.65    5.42
   4   4 -13  114.16    6.40
  -4  -3  13   50.45    3.49
   4   3 -13   52.37    4.14
   4   2 -13   14.23    2.32
  -4  -2  13   15.60    2.01
  -4  -2  13   16.25    1.84
   4   1 -13  148.65    7.05
   4   1 -13  155.87    6.47
  -4  -1  13  162.71    6.01
  -4   0  13    0.11    0.89
   4   0 -13    0.02    0.87
   4   0 -13    0.78    1.11
  -4   1  13  151.58    6.22
   4  -1 -13  145.71    7.01
   4  -1 -13  160.53    6.56
  -4   2  13   15.58    2.14
   4  -2 -13   13.11    2.04
   4  -2 -13   15.27    2.48
  -4   3  13   46.35    3.54
   4  -3 -13   57.38    4.46
   4  -3 -13   52.13    3.66
   4  -4 -13  106.98    6.67
  -4   4  13  105.44    5.59
  -4   5  13    3.20    1.67
  -3  -5  13    2.85    1.42
   3   5 -13    6.55    2.05
   3   4 -13   86.81    5.29
  -3  -4  13   80.22    4.51
   3   3 -13  134.64    6.51
  -3  -3  13  123.39    5.57
  -3  -2  13  309.83    9.68
  -3  -2  13  302.22   10.22
   3   2 -13  316.55   11.29
   3   1 -13    7.51    1.72
  -3  -1  13    8.25    1.42
   3   0 -13   66.20    3.57
  -3   0  13   60.96    3.40
   3   0 -13   65.39    4.12
   3  -1 -13   10.54    1.92
  -3   1  13    6.43    1.46
  -3   2  13  288.86    9.95
   3  -2 -13  296.78   10.99
  -3   3  13  112.51    5.56
   3  -3 -13  127.38    6.62
   3  -4 -13   82.59    5.55
  -3   4  13   86.04    4.91
  -3   5  13    1.16    1.24
   3  -5 -13    2.71    1.90
  -3   6  13    8.09    2.16
  -2  -6  13   23.55    2.98
  -2  -5  13    6.07    1.75
  -2  -4  13   67.13    4.05
   2   4 -13   76.09    4.61
  -2  -3  13  140.65    5.38
   2   3 -13  139.87    6.34
  -2  -3  13  110.43    5.27
   2   2 -13  122.74    5.90
  -2  -2  13  124.34    5.11
  -2  -2  13  128.54    5.24
   2   1 -13  207.71    8.23
  -2  -1  13  222.22    7.50
   2   0 -13   -0.99    0.75
  -2   0  13   -0.08    0.91
   2  -1 -13  210.47    8.39
  -2   1  13  223.43    7.84
  -2   2  13  126.40    5.60
   2  -2 -13  125.47    6.17
   2  -3 -13  146.23    7.02
  -2   3  13  135.20    6.20
  -2   4  13   66.61    4.17
   2  -4 -13   57.05    4.48
   2  -5 -13    3.41    1.73
  -2   5  13    3.51    1.47
  -2   6  13   23.33    2.84
  -1  -6  13    7.62    2.03
  -1  -5  13  133.49    6.43
   1   4 -13    0.18    1.19
  -1  -3  13   67.83    3.64
   1   3 -13   70.18    4.22
  -1  -2  13  326.00   10.38
   1   2 -13  336.64   11.29
   1   1 -13  192.93    7.55
  -1  -1  13  194.51    7.00
   1   0 -13  288.40   10.02
  -1   0  13  280.89    9.29
   1  -1 -13  201.87    7.89
  -1   1  13  194.73    7.23
   1  -2 -13  324.02   11.48
  -1   2  13  321.30   10.71
   1  -3 -13   69.11    4.55
  -1   3  13   67.73    4.13
  -1   4  13    2.58    1.35
   1  -4 -13    0.88    1.23
  -1   5  13  130.75    6.35
   1  -5 -13  124.28    6.98
   1  -6 -13    6.72    2.25
   0   7 -13    0.54    1.53
   0   6 -13   17.15    2.77
   0   5 -13    8.64    2.07
   0  -4  13   42.86    3.22
   0   4 -13   42.81    3.43
   0   3 -13   42.21    3.23
   0  -3  13   39.08    2.92
   0  -2  13    3.52    1.22
   0   2 -13    2.42    1.21
   0   2 -13    2.50    1.24
   0   1 -13  388.16   12.32
   0  -1  13  370.28   11.72
   0   0 -13   -0.35    0.79
   0   0  13    0.95    0.83
   0   1  13  393.06   12.16
   0  -1 -13  375.91   12.57
   0  -2 -13    2.89    1.28
   0   2  13    2.05    1.14
   0   3  13   36.93    3.02
   0  -3 -13   40.75    3.37
   0  -4 -13   41.37    3.66
   0   4  13   45.74    3.43
   0   5  13    8.00    1.91
   0  -5 -13    7.65    2.21
   0  -6 -13   14.35    2.81
  -1   7 -13    8.32    2.37
  -1   6 -13   14.06    2.68
  -1   5 -13    1.59    1.41
   1  -4  13   91.36    4.97
  -1   4 -13   92.37    5.13
   1  -3  13  170.63    6.93
  -1   3 -13  156.92    6.79
   1  -2  13  611.73   18.09
  -1   2 -13  645.17   18.48
  -1   2 -13  617.87   17.85
  -1   1 -13    0.37    1.08
   1  -1  13    2.41    1.11
   1  -1  13    1.45    0.94
   1   0  13    1.41    1.03
  -1   0 -13   -0.71    0.86
   1   0  13    0.81    0.91
   1   1  13    0.81    0.93
   1   1  13    0.76    0.93
  -1  -1 -13    1.27    1.09
   1   2  13  618.33   18.21
   1   2  13  617.13   17.27
  -1  -2 -13  595.47   18.63
   1   3  13  152.46    6.77
  -1  -3 -13  138.73    6.80
   1   3  13  151.15    6.19
   1   4  13   79.48    4.85
  -1  -4 -13   77.72    5.07
  -1  -5 -13    1.60    1.53
  -2   7 -13    6.52    2.37
  -2   6 -13   10.23    2.62
  -2   5 -13   11.74    2.33
   2  -5  13    6.67    2.05
   2  -4  13    0.02    1.40
  -2   4 -13    1.08    1.32
   2  -3  13  120.42    5.87
  -2   3 -13  109.49    5.61
   2  -2  13   16.64    2.29
   2  -1  13   62.10    3.60
  -2   1 -13   51.78    3.39
   2  -1  13   56.22    3.73
  -2   0 -13    1.02    1.02
   2   0  13   -0.18    0.97
   2   0  13   -0.06    0.77
   2   1  13   56.49    3.80
   2   1  13   59.08    3.53
  -2  -1 -13   49.58    3.54
   2   2  13   17.05    2.22
  -2  -2 -13   17.68    2.36
   2   2  13   17.26    2.46
   2   3  13   98.98    5.54
   2   3  13   99.58    5.10
  -2  -3 -13  100.54    5.56
   2   4  13    0.56    1.23
   2   4  13    2.07    1.62
  -2  -4 -13    0.95    1.24
   2   5  13    7.59    2.10
  -2  -5 -13    7.12    2.12
   2   6  13   13.61    2.76
  -3   6 -13    1.24    1.93
  -3   5 -13   98.68    6.06
   3  -5  13   99.01    5.97
   3  -4  13   -0.58    1.30
  -3   4 -13    1.29    1.46
   3  -3  13   56.89    4.29
  -3   3 -13   56.72    4.12
   3  -2  13  173.90    7.66
   3  -2  13  186.68    7.40
  -3   1 -13  140.90    5.92
   3  -1  13  134.26    6.39
   3  -1  13  122.95    5.77
   3   0  13   56.79    3.74
   3   0  13   53.56    3.94
  -3   0 -13   53.97    3.57
  -3  -1 -13  126.81    6.04
   3   1  13  130.90    6.45
   3   1  13  132.31    5.95
   3   2  13  173.77    7.62
   3   2  13  164.35    7.00
  -3  -2 -13  148.30    7.00
   3   3  13   49.58    4.13
   3   3  13   53.76    3.91
  -3  -3 -13   54.75    4.10
  -3  -4 -13    2.08    1.45
   3   4  13    0.80    1.39
   3   5  13   96.38    5.93
   3   6  13    3.21    2.06
   3   7  13    1.25    2.11
  -4   6 -13   27.75    3.78
  -4   5 -13   11.88    2.78
   4  -4  13   26.08    3.37
  -4   4 -13   20.49    3.00
  -4   3 -13    1.22    1.47
   4  -3  13    1.48    1.58
   4  -2  13    5.10    1.91
   4  -2  13    9.75    2.11
   4  -1  13   15.53    2.61
   4  -1  13   13.42    2.24
  -4   0 -13    0.13    1.17
   4   0  13   -1.14    1.14
   4   0  13   -0.04    1.23
   4   1  13   12.06    2.15
  -4  -1 -13   11.81    2.09
   4   1  13   12.36    2.55
   4   2  13    3.73    1.82
  -4  -2 -13    6.40    1.93
   4   2  13    6.17    1.93
  -4  -3 -13    2.71    1.55
   4   3  13    2.30    1.51
   4   4  13   26.83    3.31
   4   5  13   13.13    2.81
   4   6  13   28.48    3.99
  -5   5 -13    8.37    2.60
  -5   4 -13   13.32    2.88
  -5   3 -13   57.14    4.54
   5  -2  13   68.01    5.13
   5  -2  13   66.55    4.66
   5  -1  13    2.52    1.70
   5  -1  13    2.36    1.59
   5   0  13   75.92    4.90
   5   0  13   72.31    5.48
   5   1  13    0.56    1.43
   5   1  13    4.66    2.10
  -5  -1 -13    1.32    1.39
   5   2  13   61.44    4.59
  -5  -2 -13   62.15    4.37
   5   3  13   59.76    4.65
   5   4  13   11.83    2.62
   5   5  13    7.26    2.53
  -6   4 -13    2.99    2.14
  -6   3 -13    9.76    2.76
   6  -2  13   11.80    2.52
   6  -1  13   -0.10    1.39
   6   0  13   -0.59    1.37
   6   1  13    0.98    1.70
   6   2  13   10.03    2.47
   6   3  13   11.81    2.74
   6   4  13    1.60    1.92
   7  -2  13   15.43    2.95
   7  -1  13   21.01    3.20
   7   0  13    2.56    1.93
   7   1  13   19.63    3.26
   7   2  13   10.26    2.62
   7   1 -14   40.95    4.42
   7   1 -14   32.21    3.57
  -7   0  14    1.87    1.38
   7   0 -14   -0.07    1.35
   7   0 -14    0.69    1.53
   7  -1 -14   39.40    4.31
  -7   1  14   31.84    3.19
   7  -1 -14   35.58    3.75
   7  -2 -14   79.26    5.57
   7  -2 -14   86.90    6.40
  -6  -3  14   41.39    3.66
   6   3 -14   39.61    4.25
   6   2 -14   53.66    4.54
  -6  -2  14   47.79    3.70
   6   1 -14    1.46    1.48
   6   1 -14    1.56    1.28
  -6  -1  14    0.67    1.19
   6   0 -14   42.18    3.60
   6   0 -14   43.04    4.11
  -6   0  14   38.98    3.00
   6  -1 -14    0.36    1.28
   6  -1 -14    0.37    1.48
  -6   1  14    2.76    1.44
   6  -2 -14   51.36    4.17
   6  -2 -14   51.71    4.65
  -6   2  14   53.58    3.89
   6  -3 -14   42.51    4.60
   6  -3 -14   42.01    3.95
   6  -4 -14    0.50    1.66
  -5  -4  14  102.25    5.60
   5   4 -14  102.64    6.46
  -5  -3  14    0.13    1.27
   5   3 -14    0.22    1.39
   5   2 -14   -1.12    1.15
  -5  -2  14   -1.30    0.99
   5   1 -14  209.94    8.41
   5   1 -14  203.29    9.11
  -5  -1  14  214.03    7.63
   5   0 -14   -0.17    1.17
   5   0 -14    0.42    1.13
  -5   0  14   -0.37    0.97
  -5   1  14  196.07    7.83
   5  -1 -14  214.46    8.57
   5  -1 -14  209.02    9.23
   5  -2 -14   -0.06    1.27
   5  -2 -14    0.52    1.30
  -5   2  14   -0.32    1.02
  -5   3  14    1.00    1.39
   5  -3 -14    0.48    1.37
   4   5 -14   37.02    4.08
  -4  -5  14   36.73    3.48
   4   4 -14    4.55    2.07
  -4  -4  14    5.59    1.69
  -4  -3  14   26.44    2.69
   4   3 -14   26.53    3.24
  -4  -2  14   80.39    4.38
  -4  -2  14   87.95    4.14
   4   2 -14   79.52    5.08
   4   1 -14    2.32    1.15
   4   1 -14    1.54    1.25
  -4  -1  14    1.42    1.09
  -4   0  14   59.01    3.50
   4   0 -14   59.52    3.75
   4   0 -14   61.46    4.34
  -4   1  14    2.43    1.30
   4  -1 -14    2.20    1.37
  -4   2  14   74.18    4.29
   4  -2 -14   74.52    5.02
  -4   3  14   28.49    2.89
   4  -3 -14   22.62    3.26
   4  -4 -14    4.18    2.14
  -4   4  14    6.27    1.85
   3   5 -14    1.51    1.59
  -3  -5  14   -0.81    1.07
  -3  -4  14   17.43    2.33
   3   4 -14   19.44    2.91
   3   3 -14  159.95    7.51
  -3  -3  14  157.44    6.55
   3   2 -14  151.46    7.10
  -3  -2  14  145.50    5.81
  -3  -1  14   14.17    1.76
   3   1 -14   14.63    2.26
   3   0 -14   -0.42    0.89
  -3   0  14    1.28    0.95
   3  -1 -14   15.03    2.33
  -3   1  14   16.31    2.08
   3  -2 -14  143.82    7.01
  -3   2  14  135.58    6.14
   3  -3 -14  160.78    7.98
  -3   3  14  163.41    7.05
   3  -4 -14   17.38    3.11
  -3   4  14   19.03    2.54
  -3   5  14    1.20    1.40
   3  -5 -14   -0.11    1.66
  -2  -5  14   42.63    3.52
   2   4 -14   54.44    4.13
   2   3 -14   64.43    4.38
  -2  -3  14   60.99    3.43
  -2  -2  14   98.87    4.59
   2   2 -14  102.58    5.46
   2   1 -14    3.12    1.47
  -2  -1  14    4.05    1.30
  -2   0  14   18.24    2.04
   2   0 -14    9.58    1.86
  -2   1  14    2.47    1.15
   2  -1 -14    6.91    1.70
   2  -2 -14   91.16    5.28
  -2   2  14   90.92    4.73
  -2   3  14   63.70    4.11
   2  -3 -14   69.30    4.83
   2  -4 -14   51.14    4.43
  -2   4  14   50.67    3.76
  -2   5  14   49.57    3.88
   2  -5 -14   45.83    4.54
   1   3 -14    0.23    1.13
  -1  -3  14    0.80    0.99
   1   2 -14   13.64    2.17
  -1  -2  14   11.12    1.77
  -1  -1  14  115.83    5.17
   1   1 -14  123.06    5.77
   1   0 -14    0.22    0.89
  -1   0  14    3.36    1.20
   1  -1 -14  118.61    5.82
  -1   1  14  118.96    5.38
  -1   2  14   10.66    1.87
   1  -2 -14   12.90    2.18
  -1   3  14    0.38    1.08
   1  -3 -14    1.26    1.27
  -1   4  14  121.55    6.02
   1  -4 -14  112.70    6.58
   1  -5 -14    1.68    1.64
  -1   5  14    0.95    1.36
   0   7 -14   10.51    2.55
   0   6 -14    0.45    1.53
   0   5 -14   74.24    4.86
   0  -4  14   17.65    2.40
   0  -3  14   46.36    3.35
   0   3 -14   45.27    3.45
   0   2 -14   77.96    4.42
   0  -2  14   83.53    4.33
   0  -1  14   -0.47    0.96
   0   1 -14   -0.01    0.96
   0   0  14  158.47    6.42
   0   0 -14  152.46    6.69
   0  -1 -14    0.26    0.96
   0   1  14   -0.45    0.83
   0   2  14   83.11    4.59
   0  -2 -14   78.50    4.75
   0   3  14   40.04    3.33
   0  -3 -14   38.51    3.48
   0   4  14   15.79    2.43
   0  -4 -14   11.02    2.32
   0   5  14   87.11    5.21
   0  -5 -14   79.99    5.67
  -1   7 -14   -0.90    1.65
  -1   6 -14   -0.14    1.50
  -1   5 -14    0.69    1.42
   1  -4  14    5.48    1.78
  -1   4 -14    4.86    1.65
  -1   3 -14  159.86    6.89
   1  -3  14  155.21    6.84
  -1   2 -14   88.87    4.68
  -1   2 -14   87.03    4.71
   1  -2  14   87.84    4.78
  -1   1 -14   19.79    2.40
   1  -1  14   21.52    2.22
   1  -1  14   19.92    2.30
   1   0  14    0.03    0.95
   1   0  14   -0.49    0.83
  -1   0 -14    0.25    1.02
   1   1  14   19.48    2.13
   1   1  14   18.16    2.32
  -1  -1 -14   21.04    2.54
  -1  -2 -14   77.87    4.72
   1   2  14   82.66    4.75
  -1  -3 -14  143.40    7.17
   1   3  14  154.73    7.08
  -1  -4 -14    3.83    1.60
   1   4  14    8.13    2.05
  -1  -5 -14    1.71    1.66
  -2   6 -14    1.48    1.83
  -2   5 -14    8.45    2.37
   2  -5  14    8.73    2.43
  -2   4 -14   24.09    2.96
   2  -4  14   31.19    3.43
   2  -3  14   25.45    2.89
  -2   3 -14   30.85    3.14
   2  -2  14  113.25    5.73
   2  -1  14   27.45    2.86
  -2   1 -14   33.18    2.92
   2  -1  14   30.47    2.75
   2   0  14  132.56    5.72
  -2   0 -14  122.80    5.83
   2   0  14  124.94    5.96
   2   1  14   29.61    2.77
   2   1  14   28.87    2.98
  -2  -1 -14   30.63    2.82
  -2  -2 -14  111.48    5.96
   2   2  14  121.13    6.11
   2   2  14  114.66    5.52
  -2  -3 -14   25.18    3.05
   2   3  14   29.36    2.91
   2   3  14   23.87    3.04
   2   4  14   25.19    2.93
  -2  -4 -14   27.77    3.25
   2   4  14   26.81    3.40
  -3   6 -14   12.14    2.83
  -3   5 -14   -0.21    1.64
  -3   4 -14   27.03    3.27
   3  -4  14   27.40    3.45
   3  -3  14    3.77    1.86
  -3   3 -14    4.16    1.81
   3  -2  14    3.06    1.58
   3  -2  14    6.84    1.87
   3  -1  14  189.40    7.66
   3  -1  14  192.41    8.26
   3   0  14    0.14    1.19
  -3   0 -14   -0.47    1.11
   3   0  14   -1.12    1.06
  -3  -1 -14  202.80    8.40
   3   1  14  212.97    8.98
   3   1  14  199.26    8.10
  -3  -2 -14    6.56    1.83
   3   2  14    4.20    1.72
   3   2  14    6.05    1.96
  -3  -3 -14    4.08    1.72
   3   3  14    5.38    1.80
   3   3  14    3.97    1.77
   3   4  14   30.84    3.34
   3   5  14    0.54    1.58
   3   6  14    9.91    2.84
  -4   5 -14   11.85    2.86
  -4   4 -14    2.57    1.89
  -4   3 -14    5.36    2.16
   4  -2  14   30.13    3.20
   4  -2  14   23.43    3.17
   4  -1  14    1.09    1.43
   4  -1  14   -0.31    1.35
   4   0  14  154.43    7.84
  -4   0 -14  169.96    7.17
   4   0  14  160.81    7.24
   4   1  14   -1.97    1.28
   4   1  14    1.21    1.48
  -4  -1 -14   -0.76    1.01
   4   2  14   34.36    3.48
   4   2  14   32.81    3.92
  -4  -2 -14   26.39    3.08
   4   3  14    3.48    1.77
   4   4  14    2.09    1.82
   4   5  14    9.89    2.65
  -5   4 -14    3.52    2.15
  -5   3 -14   48.28    4.34
   5  -2  14   26.66    3.24
   5  -1  14   20.88    2.86
   5   0  14    0.04    1.39
  -5  -1 -14   22.24    2.84
   5   1  14   18.13    3.41
   5   1  14   26.23    3.17
   5   2  14   22.79    3.07
   5   2  14   20.95    3.65
   5   3  14   43.09    4.22
   5   4  14    2.03    1.82
   5   5  14    0.81    1.83
  -6   3 -14    1.08    2.02
   6  -2  14    8.05    2.35
   6  -1  14    2.75    1.82
   6   0  14    1.86    1.77
   6   1  14    3.04    1.98
   6   2  14    6.13    2.26
   6   3  14    1.95    2.06
  -7   0  15    1.32    1.42
   7   0 -15    1.12    1.60
  -6  -2  15   21.78    2.82
   6   1 -15   49.80    3.95
   6   1 -15   55.42    4.73
  -6   0  15    1.07    1.27
   6   0 -15   -0.24    1.33
   6   0 -15   -0.88    1.16
   6  -1 -15   65.09    5.26
   6  -1 -15   53.29    4.22
  -6   1  15   59.82    3.99
   6  -2 -15   22.49    3.03
  -6   2  15   22.85    2.83
   6  -2 -15   25.46    3.73
   6  -3 -15   10.99    3.04
  -5  -3  15   30.28    3.12
   5   3 -15   32.60    3.80
  -5  -2  15   39.83    3.19
   5   2 -15   35.15    3.77
  -5  -1  15    7.41    1.64
   5   1 -15    8.36    1.89
   5   1 -15    7.00    2.13
   5   0 -15  213.14    9.66
  -5   0  15  222.72    8.30
   5   0 -15  225.71    8.96
   5  -1 -15    8.30    2.32
  -5   1  15   12.35    2.03
  -5   2  15   34.66    3.13
   5  -2 -15   41.54    4.08
   5  -3 -15   30.89    4.07
  -5   3  15   28.33    3.15
   4   4 -15   38.05    4.06
  -4  -4  15   34.42    3.21
  -4  -3  15    8.28    1.82
   4   3 -15    9.29    2.36
  -4  -2  15   33.21    2.83
   4   2 -15   40.83    3.72
  -4  -2  15   37.51    2.83
  -4  -1  15  131.93    5.62
   4   1 -15  124.19    6.67
   4   0 -15    0.61    1.34
  -4   0  15   -0.29    0.94
   4  -1 -15  124.62    6.78
  -4   1  15  124.98    5.79
  -4   2  15   37.58    3.12
   4  -2 -15   35.41    3.87
   4  -3 -15    5.08    2.14
  -4   3  15    7.64    1.89
   4  -4 -15   34.65    4.30
   3   4 -15   17.02    2.83
   3   3 -15   99.11    5.88
  -3  -2  15  137.98    5.69
   3   2 -15  129.20    6.71
  -3  -1  15   92.09    4.48
   3   1 -15   93.41    5.41
   3   0 -15   49.57    3.91
  -3   0  15   49.83    3.34
   3  -1 -15   89.79    5.28
  -3   1  15   81.41    4.47
  -3   2  15  132.56    6.19
   3  -2 -15  140.24    7.22
  -3   3  15   82.81    4.92
   3  -3 -15   91.99    5.96
   3  -4 -15   19.66    3.33
  -3   4  15   20.65    2.79
   3  -5 -15   -2.17    1.72
   2   4 -15   33.36    3.47
   2   3 -15   23.55    2.92
  -2  -3  15   25.85    2.45
   2   2 -15   50.16    3.97
  -2  -2  15   55.07    3.38
   2   1 -15   96.97    5.38
  -2  -1  15   98.79    4.74
  -2   0  15   -0.65    1.03
   2   0 -15    0.96    1.24
   2  -1 -15   86.72    5.14
  -2   1  15   88.98    4.65
   2  -2 -15   51.75    4.06
  -2   2  15   48.42    3.54
  -2   3  15   27.03    2.87
   2  -3 -15   24.79    3.26
   2  -4 -15   32.01    3.85
  -2   4  15   31.52    3.28
  -2   5  15    0.85    1.38
   2  -5 -15    1.74    1.86
   1   3 -15   35.36    3.24
  -1  -3  15   37.59    2.94
   1   2 -15   26.41    2.86
  -1  -2  15   23.94    2.40
  -1  -1  15    1.31    1.08
   1   1 -15    2.42    1.30
   1   0 -15  433.47   14.33
  -1   0  15  429.33   13.43
  -1   1  15   -0.37    0.95
   1  -1 -15    0.05    1.02
   1  -2 -15   26.15    3.04
  -1   2  15   27.50    2.82
   1  -3 -15   34.46    3.59
  -1   3  15   31.65    2.99
   1  -4 -15    8.95    2.41
  -1   4  15   10.87    2.24
  -1   5  15   47.28    4.03
   0  -4  15   60.64    4.16
   0  -3  15   13.83    2.22
   0  -2  15    4.46    1.48
   0   2 -15   11.14    2.06
   0  -1  15   57.18    3.63
   0   1 -15   57.63    3.93
   0   0  15    2.79    1.34
   0   0 -15    1.51    1.36
   0  -1 -15   52.46    3.86
   0   1  15   57.26    3.81
   0   2  15    2.51    1.44
   0  -2 -15    6.95    1.88
   0  -3 -15   10.44    2.29
   0   3  15   15.75    2.39
   0  -4 -15   46.71    4.17
   0   4  15   60.85    4.37
   0   5  15    2.00    1.60
  -1   6 -15   -0.43    1.61
  -1   5 -15    1.27    1.64
   1  -4  15   23.23    2.91
  -1   4 -15   22.40    2.84
  -1   3 -15   46.46    3.56
   1  -3  15   49.03    3.71
  -1   2 -15   23.49    2.69
   1  -2  15   26.99    2.90
  -1   1 -15  114.89    5.64
   1  -1  15  102.47    5.26
  -1   0 -15    7.90    1.89
   1   0  15    9.32    1.86
   1   1  15  111.70    5.64
  -1  -1 -15  104.10    5.57
  -1  -2 -15   18.97    2.62
   1   2  15   21.21    2.69
  -1  -3 -15   39.87    3.71
   1   3  15   45.97    3.81
  -1  -4 -15   19.30    2.99
   1   4  15   20.98    3.00
  -2   6 -15    8.54    2.62
  -2   5 -15    1.19    1.63
   2  -4  15   26.41    3.26
  -2   4 -15   20.91    2.93
  -2   3 -15   51.53    3.98
   2  -3  15   43.84    3.82
   2  -2  15   17.71    2.58
  -2   2 -15   12.51    2.32
   2  -1  15   12.13    2.02
  -2   1 -15   11.04    2.04
   2  -1  15    9.49    2.06
   2   0  15   -0.63    1.07
  -2   0 -15    0.46    1.08
   2   0  15   -0.32    1.17
  -2  -1 -15   12.48    2.26
   2   1  15   11.21    2.26
   2   1  15   12.00    2.03
   2   2  15    9.09    2.14
   2   2  15   14.31    2.18
  -2  -2 -15   16.42    2.54
   2   3  15   40.09    3.87
  -2  -3 -15   41.64    3.82
   2   4  15   18.83    3.08
  -3   5 -15   13.63    2.93
  -3   4 -15    1.21    1.68
  -3   3 -15    2.47    1.74
   3  -2  15    0.97    1.41
   3  -1  15    1.51    1.52
   3  -1  15   -0.32    1.26
   3   0  15  153.43    7.47
   3   0  15  154.97    6.89
  -3   0 -15  153.87    7.02
   3   1  15    0.12    1.44
  -3  -1 -15    1.00    1.34
   3   1  15    2.02    1.59
   3   2  15   -0.21    1.25
  -3  -2 -15   -0.39    1.13
   3   2  15    0.56    1.43
   3   3  15   -0.31    1.38
   3   3  15    0.73    1.50
   3   4  15    1.08    1.52
   3   5  15   18.37    3.05
  -4   5 -15    1.12    2.01
  -4   4 -15   15.63    2.93
  -4   3 -15    7.86    2.32
   4  -2  15    1.48    1.66
   4  -1  15   39.15    3.44
   4   0  15    1.50    1.47
   4   0  15    0.10    1.65
   4   1  15   42.19    4.35
   4   1  15   38.96    3.71
  -4  -1 -15   36.89    3.42
   4   2  15   -1.45    1.62
   4   2  15   -0.34    1.39
   4   3  15    9.77    2.42
   4   4  15   18.68    3.05
   4   5  15    0.91    1.81
  -5   3 -15    2.67    2.00
   5  -2  15    7.05    2.38
   5  -1  15   32.10    3.50
   5   0  15   30.29    3.46
   5   1  15   33.45    3.73
   5   2  15    4.38    1.99
   5   3  15    0.35    1.81
   5   4  15    8.92    2.66
   6  -2  15    4.27    2.26
   6  -1  15   17.67    3.02
   6   0  15    0.84    1.73
   6   1  15   19.05    3.32
   6   2  15    5.03    2.37
   6   1 -16    1.66    1.56
   6   0 -16   46.42    3.92
  -6   0  16   42.81    3.46
  -5  -3  16    5.05    1.88
   5   1 -16   77.58    5.44
  -5  -1  16   77.92    4.36
  -5   0  16   -0.27    1.20
   5   0 -16    1.39    1.51
  -5   1  16   75.29    4.52
   5  -1 -16   73.55    5.47
   5  -2 -16    7.28    2.52
   5  -3 -16    6.01    2.48
   4   3 -16    6.22    2.21
  -4  -2  16   36.98    2.95
   4   2 -16   39.12    3.95
   4   1 -16    1.72    1.58
  -4  -1  16    3.46    1.40
   4   0 -16   52.87    4.41
  -4   0  16   56.76    3.68
   4  -1 -16    2.25    1.73
  -4   1  16    4.26    1.51
  -4   2  16   35.07    3.20
   4  -2 -16   35.75    3.95
   4  -3 -16    4.74    2.10
   3   4 -16    9.24    2.45
   3   3 -16  105.98    6.22
   3   2 -16   63.36    4.63
  -3  -2  16   61.16    3.75
   3   1 -16    9.99    2.23
  -3  -1  16   16.07    2.12
   3   0 -16    0.82    1.32
  -3   0  16    0.60    1.16
   3  -1 -16   12.89    2.48
  -3   1  16   13.15    2.05
  -3   2  16   58.76    4.02
   3  -2 -16   63.83    4.85
   3  -3 -16  108.17    6.71
  -3   3  16  102.68    5.65
   3  -4 -16    8.27    2.68
   2   4 -16   12.23    2.58
  -2  -3  16   21.27    2.41
   2   3 -16   27.85    3.20
  -2  -2  16   29.43    2.66
   2   2 -16   33.68    3.32
   2   1 -16   16.01    2.57
  -2  -1  16   17.38    2.20
  -2   0  16   88.39    4.67
   2   0 -16   87.53    5.21
  -2   1  16   15.96    2.23
   2  -1 -16   15.46    2.56
   2  -2 -16   25.15    3.24
  -2   2  16   27.03    2.85
   2  -3 -16   18.07    3.09
  -2   3  16   18.33    2.54
  -2   4  16   12.16    2.41
   2  -4 -16   12.91    2.89
   1   3 -16    0.74    1.35
  -1  -3  16    2.26    1.26
  -1  -2  16    0.23    1.12
   1   2 -16   -1.29    1.11
   1   1 -16  160.54    7.34
  -1  -1  16  166.65    6.92
   1   0 -16    2.04    1.35
  -1   0  16   -1.14    1.00
  -1   1  16  153.41    6.80
   1  -1 -16  163.89    7.59
   1  -2 -16    0.31    1.15
  -1   2  16   -0.66    0.99
   1  -3 -16    2.33    1.56
  -1   3  16    1.09    1.30
  -1   4  16   45.37    3.86
   0  -4  16    0.78    1.59
   0  -3  16   28.93    2.94
   0   2 -16   29.22    3.11
   0  -2  16   26.99    2.71
   0  -1  16   14.04    2.15
   0   1 -16   13.66    2.28
   0   0  16  173.76    7.32
   0   0 -16  162.36    7.46
   0   1  16   14.21    2.24
   0  -1 -16   12.95    2.33
   0  -2 -16   18.13    2.71
   0   2  16   22.80    2.82
   0   3  16   23.67    3.03
   0  -3 -16   23.65    3.15
   0   4  16    1.20    1.54
   1  -4  16    0.63    1.56
   1  -3  16   35.35    3.43
   1  -2  16  117.22    6.01
  -1   1 -16   42.78    3.50
   1  -1  16   42.58    3.37
  -1   0 -16    0.49    1.26
   1   0  16   -0.81    1.05
  -1  -1 -16   46.03    3.87
   1   1  16   47.25    3.84
   1   2  16  109.59    6.06
  -1  -2 -16  104.98    6.07
   1   3  16   35.20    3.69
  -1  -3 -16   27.12    3.34
   1   4  16   -0.35    1.45
  -2   5 -16    4.54    2.22
  -2   4 -16    0.05    1.59
  -2   3 -16   26.06    3.18
  -2   2 -16   23.33    2.90
   2  -2  16   19.67    2.84
   2  -1  16   23.27    2.96
  -2   1 -16   20.21    2.70
   2  -1  16   25.03    2.71
  -2   0 -16   57.90    4.22
   2   0  16   58.67    4.25
  -2  -1 -16   21.78    2.90
   2   1  16   21.45    2.93
   2   2  16   21.20    3.09
  -2  -2 -16   21.93    2.93
   2   3  16   19.93    3.03
  -3   5 -16    6.72    2.55
  -3   4 -16    8.21    2.46
  -3   3 -16    4.97    2.09
   3  -1  16   69.49    4.57
  -3   0 -16    1.54    1.54
   3   0  16   -1.40    1.31
   3   0  16   -0.97    1.32
  -3  -1 -16   63.38    4.61
   3   1  16   70.58    5.25
   3   1  16   73.19    4.74
   3   2  16    4.56    1.87
   3   3  16    5.26    2.04
  -4   4 -16    0.11    1.93
  -4   3 -16    8.96    2.56
   4  -1  16   -0.41    1.52
   4   0  16   19.49    2.83
   4   1  16    0.46    1.53
   4   2  16    3.59    1.84
   4   3  16   14.64    2.80
   4   4  16   -0.66    1.50
  -5   3 -16    3.77    2.28
   5  -1  16    1.22    1.94
   5   0  16   -1.02    1.49
   5   1  16    3.66    2.13
   5   2  16   29.23    3.70
   5   3  16    3.96    2.22
  -5  -1  17    4.73    1.60
  -5   0  17  134.36    6.26
   4   1 -17   61.60    4.82
  -4  -1  17   64.60    4.07
   4   0 -17    1.08    1.48
  -4   0  17   -0.14    1.17
  -4   1  17   67.86    4.37
   4  -1 -17   71.23    5.33
   3   3 -17   13.86    2.74
  -3  -2  17   59.26    3.89
   3   2 -17   60.17    4.76
  -3  -1  17   28.55    2.71
   3   1 -17   30.15    3.47
  -3   0  17    9.25    1.93
   3   0 -17   10.41    2.36
  -3   1  17   30.09    2.90
   3  -1 -17   28.38    3.43
   3  -2 -17   61.19    4.94
  -3   2  17   57.98    4.17
   2   3 -17   47.07    4.26
  -2  -2  17    2.05    1.42
   2   2 -17    1.06    1.50
  -2  -1  17   35.89    3.12
   2   1 -17   36.25    3.69
  -2   0  17    1.41    1.39
   2   0 -17    0.99    1.32
   2  -1 -17   31.76    3.54
  -2   1  17   33.08    3.06
  -2   2  17    1.05    1.27
   2  -2 -17    2.46    1.78
   1   3 -17    2.85    1.66
  -1  -3  17    3.55    1.56
   1   2 -17   10.55    2.31
  -1  -2  17   10.75    2.00
  -1  -1  17    1.88    1.44
   1   1 -17    5.70    1.84
   1   0 -17  113.58    6.23
  -1   0  17  111.06    5.66
  -1   1  17    4.75    1.75
   1  -1 -17    4.47    1.90
   1  -2 -17    9.11    2.37
  -1   2  17    8.87    2.04
   0  -3  17   18.38    2.67
   0   2 -17    0.65    1.49
   0  -2  17    1.33    1.33
   0   1 -17   18.98    2.76
   0  -1  17   17.58    2.41
   0   0 -17    1.00    1.41
   0   0  17   -0.38    1.26
   0   1  17   23.10    2.81
   0  -1 -17   19.92    2.89
   0  -2 -17    0.88    1.31
   0   2  17    0.61    1.46
   1  -2  17   20.69    2.87
   1  -1  17   19.39    2.62
  -1   1 -17   25.13    3.01
   1   0  17    2.11    1.44
  -1   0 -17    2.46    1.67
  -1  -1 -17   20.19    2.85
   1   1  17   28.80    3.20
  -2   0 -17   -0.61    1.21
  -2  -1 -17   13.52    2.61
  -3   4 -17    0.61    1.96
  -3   3 -17   -0.47    1.49
  -3   2 -17    5.11    2.00
   3  -1  17    1.39    1.63
   3   0  17   76.54    4.85
  -3   0 -17   83.16    5.31
  -4   3 -17   -1.35    1.73
  -4   2 -17    5.66    2.42
   4  -1  17   16.41    2.73
   4   0  17    1.71    1.70
   4   1  17   23.10    3.23
   4   2  17    4.08    2.08
   4   3  17    0.92    1.64
   5  -1  17    7.52    2.56
   5   0  17    3.34    2.10
   5   1  17   11.77    2.77
  -3  -2  18   35.48    3.27
  -3  -1  18   26.27    2.84
  -2  -2  18   45.92    3.60
  -2  -1  18    0.49    1.45
   1   2 -18    0.21    1.54
   1   1 -18  100.19    5.95
  -1  -1  18   94.66    5.28
   1   0 -18    1.40    1.62
   0   2 -18   42.25    3.95
   0   1 -18    0.40    1.40
   0   0 -18   44.54    4.05
  -1   1 -18    5.55    2.05
  -4   2 -18    0.61    2.17
   4  -1  18    2.47    1.95
   4   0  18    2.48    1.85
   0   0   0    0.00    0.00
;
_shelx_hkl_checksum     52098
_shelx_res_file
;
TITL test5 in P2/n
    shelx.res
    created by SHELXL-2018/1 at 22:02:35 on 12-Feb-2018
CELL 0.71073   7.7124   6.7898  14.3477  90.000  98.533  90.000
ZERR    2.00   0.0021   0.0018   0.0040   0.000   0.005   0.000
LATT 1
SYMM 0.5-X, Y, 0.5-Z
SFAC C  H  N  Cl Co
UNIT 28  24  8  4  2
OMIT -2 50
ACTA
L.S. 12
BOND $H
FMAP 2
PLAN -8
CONF
WGHT    0.035500    0.249900
FVAR       0.87334
CO1   5    0.250000    0.212471    0.750000    10.50000    0.04471    0.03427 =
         0.03654    0.00000    0.01225    0.00000
CL1   4    0.006988    0.401495    0.735567    11.00000    0.05074    0.04959 =
         0.05785    0.00029    0.00925    0.00979
N1    3    0.227046    0.037255    0.635318    11.00000    0.04687    0.03420 =
         0.04363   -0.00244    0.01213   -0.00291
N2    3    0.237302   -0.053891    0.487119    11.00000    0.04155    0.04763 =
         0.04506   -0.01066    0.00219    0.00266
C2    1    0.325039    0.278098    0.522923    11.00000    0.05943    0.04927 =
         0.04418    0.00328    0.00448   -0.00976
AFIX  43
H2    2    0.341071    0.383348    0.564797    11.00000   -1.20000
AFIX   0
C1    1    0.266369    0.095840    0.551451    11.00000    0.03827    0.04059 =
         0.03669   -0.00365    0.00488    0.00179
C6    1    0.174141   -0.210609    0.531918    11.00000    0.05613    0.04031 =
         0.06768   -0.01648    0.00227   -0.00174
AFIX  43
H6    2    0.141218   -0.332623    0.505604    11.00000   -1.20000
AFIX   0
C5    1    0.276950   -0.032381    0.396148    11.00000    0.05337    0.09627 =
         0.03868   -0.02520   -0.00026    0.00847
AFIX  43
H5    2    0.261300   -0.136802    0.353786    11.00000   -1.20000
AFIX   0
C7    1    0.168860   -0.153666    0.621941    11.00000    0.05195    0.03532 =
         0.06436    0.00375    0.01086   -0.00502
AFIX  43
H7    2    0.131285   -0.232355    0.668094    11.00000   -1.20000
AFIX   0
C3    1    0.358243    0.298761    0.432891    11.00000    0.06073    0.08081 =
         0.04538    0.01542    0.00189   -0.01605
AFIX  43
H3    2    0.394972    0.419967    0.412794    11.00000   -1.20000
AFIX   0
C4    1    0.337864    0.140648    0.370597    11.00000    0.05401    0.11060 =
         0.03812    0.00558    0.00540   -0.01052
AFIX  43
H4    2    0.367003    0.155512    0.310375    11.00000   -1.20000
AFIX   0
HKLF 4
REM  test5 in P2/n
REM R1 =  0.0241 for    1241 Fo > 4sig(Fo)  and  0.0254 for all    1307 data
REM     96 parameters refined using      0 restraints
END
WGHT      0.0347      0.2566
REM Highest difference peak  0.182,  deepest hole -0.315,  1-sigma level  0.069
Q1    1   0.0198  0.1044  0.5769  11.00000  0.05    0.18
Q2    1   0.0217 -0.0272  0.4761  11.00000  0.05    0.17
Q3    1   0.4890  0.0479  0.3270  11.00000  0.05    0.16
Q4    1   0.4992  0.0381  0.5464  11.00000  0.05    0.16
Q5    1   0.0288  0.3909  0.6797  11.00000  0.05    0.16
Q6    1   0.5019  0.0735  0.6087  11.00000  0.05    0.15
Q7    1   0.4779  0.0740  0.5095  11.00000  0.05    0.15
Q8    1  -0.0036  0.0231  0.6402  11.00000  0.05    0.15
;
_shelx_res_checksum     69610
