# Supplementary material for: Structural characterization and Hirshfeld surface analysis of a CoII complex with imidazo[1,2-a]pyridine
Source: Acta Crystallogr E Crystallogr Commun. 2018 Apr 17;74(Pt 5):600–6. doi: 10.1107/S2056989018003857 (PMC5947470; doi:10.1107/S2056989018003857)
Supplement: Supplementary file 2 [file e-74-00600-Isup2.hkl]

data_I                                                                          
_shelx_title ' test5 in P2/n'                                                   
_shelx_refln_list_code          4                                               
_shelx_F_calc_maximum      124.29                                               
_exptl_crystal_F_000       370.00                                               
_reflns_d_resolution_high  0.8409                                               
                                                                                
loop_                                                                           
 _space_group_symop_operation_xyz                                               
 'x, y, z'                                                                      
 '-x+1/2, y, -z+1/2'                                                            
 '-x, -y, -z'                                                                   
 'x-1/2, -y, z-1/2'                                                             
                                                                                
_cell_length_a     7.7124                                                       
_cell_length_b     6.7898                                                       
_cell_length_c    14.3477                                                       
_cell_angle_alpha  90.000                                                       
_cell_angle_beta   98.533                                                       
_cell_angle_gamma  90.000                                                       
                                                                                
_shelx_F_squared_multiplier     1.000                                           
                                                                                
loop_                                                                           
 _refln_index_h                                                                 
 _refln_index_k                                                                 
 _refln_index_l                                                                 
 _refln_F_squared_calc                                                          
 _refln_F_squared_meas                                                          
 _refln_F_squared_sigma                                                         
 _refln_observed_status                                                         
   2   0   0      12394.36      10391.81       182.09 o                         
   4   0   0       5163.68       5178.10        91.48 o                         
   6   0   0          9.21          8.16         1.00 o                         
   8   0   0        431.42        437.43        10.90 o                         
   0   1   0       4357.99       3796.62        80.54 o                         
   1   1   0       4136.16       3797.89        45.90 o                         
   2   1   0      15447.25      12471.05       263.76 o                         
   3   1   0        822.05        775.15        10.00 o                         
   4   1   0        137.16        154.03         2.20 o                         
   5   1   0        432.90        434.01         5.04 o                         
   6   1   0        736.76        729.43         8.03 o                         
   7   1   0        135.31        131.39         4.54 o                         
   8   1   0          0.83          0.50         0.65 o                         
   9   1   0         76.92         75.60         6.19 o                         
   0   2   0        537.82        570.11         7.55 o                         
   1   2   0          2.85          3.04         0.48 o                         
   2   2   0        690.79        663.19         6.68 o                         
   3   2   0        402.14        437.15         4.37 o                         
   4   2   0        287.02        332.61         3.89 o                         
   5   2   0        140.96        136.63         2.39 o                         
   6   2   0          1.04          1.12         0.72 o                         
   7   2   0        139.90        126.78         3.78 o                         
   8   2   0          0.86         -0.75         0.75 o                         
   0   3   0         11.47          8.64         0.61 o                         
   1   3   0        554.29        538.42         5.28 o                         
   2   3   0        355.02        356.77         4.49 o                         
   3   3   0        543.48        535.99         6.42 o                         
   4   3   0         14.79         18.21         0.86 o                         
   5   3   0         59.30         54.19         1.49 o                         
   6   3   0         20.46         18.12         1.06 o                         
   7   3   0        128.18        131.66         2.76 o                         
   8   3   0          2.05          1.15         0.90 o                         
   0   4   0          0.34          1.20         0.38 o                         
   1   4   0         66.82         57.52         1.08 o                         
   2   4   0       1530.80       1555.55        16.77 o                         
   3   4   0        200.79        208.92         3.29 o                         
   4   4   0          0.55          1.27         0.47 o                         
   5   4   0        519.55        516.15         6.78 o                         
   6   4   0        303.78        293.05         4.60 o                         
   7   4   0         64.69         61.52         2.21 o                         
   0   5   0       1408.24       1447.03        22.40 o                         
   1   5   0        132.36        133.38         2.47 o                         
   2   5   0          3.47          2.99         0.56 o                         
   3   5   0         11.16         13.93         0.94 o                         
   4   5   0        769.21        749.67         9.31 o                         
   5   5   0         15.17         17.12         1.16 o                         
   6   5   0          2.27          5.28         1.24 o                         
   7   5   0          0.75          0.72         0.93 o                         
   0   6   0        251.61        241.58         8.02 o                         
   1   6   0         51.70         55.23         1.86 o                         
   2   6   0         51.70         51.22         1.83 o                         
   3   6   0        141.30        140.58         3.10 o                         
   4   6   0        190.91        211.04         3.98 o                         
   5   6   0        107.72        103.16         2.67 o                         
   6   6   0          0.70          0.78         0.86 o                         
   0   7   0         57.84         62.60         3.43 o                         
   1   7   0          7.37          5.62         1.02 o                         
   2   7   0        258.39        276.31         5.33 o                         
   3   7   0          0.03          0.80         0.78 o                         
   4   7   0        100.76         95.95         2.95 o                         
   0   8   0         14.41         19.74         2.32 o                         
   1   8   0         43.96         55.17         2.99 o                         
  -9   0   1         86.54         87.73         5.98 o                         
  -7   0   1        110.61        113.73         2.90 o                         
  -5   0   1       1436.88       1459.99        21.95 o                         
  -3   0   1        845.83        838.48        19.26 o                         
  -1   0   1       2800.17       2766.70        50.82 o                         
   1   0   1       4838.23       4370.44       206.72 o                         
   3   0   1       2961.54       2838.98        40.60 o                         
   5   0   1        752.08        733.90        11.85 o                         
   7   0   1         52.05         51.59         2.63 o                         
  -9   1   1          2.10          0.38         1.36 o                         
  -8   1   1        397.13        396.33         7.30 o                         
  -7   1   1         71.64         71.67         1.90 o                         
  -6   1   1        212.34        223.97         2.96 o                         
  -5   1   1         18.42         19.02         0.71 o                         
  -4   1   1       1123.62       1097.28        10.96 o                         
  -3   1   1        905.33        947.29         9.37 o                         
  -2   1   1       2274.73       2309.83        23.68 o                         
  -1   1   1        431.66        452.80         4.91 o                         
   0   1   1       3572.45       3307.08        89.45 o                         
   1   1   1        178.52        199.65         3.02 o                         
   2   1   1       4906.43       4697.15        40.78 o                         
   3   1   1         49.49         59.12         0.99 o                         
   4   1   1       6997.31       6798.59        59.17 o                         
   5   1   1          7.92          8.18         0.59 o                         
   6   1   1        180.87        176.73         2.75 o                         
   7   1   1         46.09         42.30         1.36 o                         
   8   1   1        112.07        113.79         3.20 o                         
  -8   2   1          1.39          0.90         0.83 o                         
  -7   2   1        142.07        133.05         3.46 o                         
  -6   2   1        745.52        760.26        11.42 o                         
  -5   2   1        166.30        166.97         2.71 o                         
  -4   2   1         83.97         77.05         1.56 o                         
  -3   2   1        664.91        647.86         6.20 o                         
  -2   2   1       2920.46       2915.21        27.44 o                         
  -1   2   1        787.05        796.77         7.89 o                         
   0   2   1        987.40       1046.43         9.45 o                         
   1   2   1       1518.42       1528.98        13.64 o                         
   2   2   1       4537.46       4571.66        42.51 o                         
   3   2   1       1034.51       1026.96        10.20 o                         
   4   2   1         28.95         67.99        18.61 o                         
   5   2   1        181.88        174.81         2.60 o                         
   6   2   1       1005.94        977.69        11.26 o                         
   7   2   1         86.47         84.96         2.35 o                         
   8   2   1          3.63          7.39         1.20 o                         
  -8   3   1          0.13          0.49         0.80 o                         
  -7   3   1          5.48          4.62         0.92 o                         
  -6   3   1        423.42        412.91         5.65 o                         
  -5   3   1        147.97        147.29         2.63 o                         
  -4   3   1        255.04        281.12         3.95 o                         
  -3   3   1        796.00        824.36         8.51 o                         
  -2   3   1       1160.55       1032.53        10.34 o                         
  -1   3   1       1004.60       1086.75        10.01 o                         
   0   3   1        502.83        566.25         5.52 o                         
   1   3   1        236.58        234.63         2.61 o                         
   2   3   1       2879.54       2864.26        29.46 o                         
   3   3   1          6.39          5.03         0.40 o                         
   4   3   1         29.69         31.70         1.07 o                         
   5   3   1         57.74         55.31         1.52 o                         
   6   3   1        328.42        315.57         4.67 o                         
   7   3   1         52.20         49.30         1.91 o                         
   8   3   1         28.91         25.57         1.86 o                         
  -7   4   1         85.14         84.54         2.55 o                         
  -6   4   1          2.75          2.88         0.73 o                         
  -5   4   1         73.51         68.91         1.85 o                         
  -4   4   1        375.03        362.38         5.03 o                         
  -3   4   1        249.94        238.35         3.60 o                         
  -2   4   1         47.73         58.31         1.47 o                         
  -1   4   1        211.64        198.49         2.45 o                         
   0   4   1        580.30        542.68         5.50 o                         
   1   4   1        407.81        400.71         4.26 o                         
   2   4   1         24.05         26.51         1.03 o                         
   3   4   1        181.16        191.68         3.13 o                         
   4   4   1        528.17        529.75         6.78 o                         
   5   4   1         47.25         47.09         1.56 o                         
   6   4   1          7.34          9.08         0.91 o                         
   7   4   1          9.89         11.18         1.20 o                         
  -7   5   1         12.39         11.83         1.30 o                         
  -6   5   1         17.70         18.85         1.23 o                         
  -5   5   1        311.03        307.17         4.86 o                         
  -4   5   1        104.31        110.51         2.51 o                         
  -3   5   1        488.98        473.70         6.34 o                         
  -2   5   1        301.62        313.07         4.53 o                         
  -1   5   1        927.26        930.58        11.85 o                         
   0   5   1        460.56        477.48         6.72 o                         
   1   5   1        210.18        214.74         3.37 o                         
   2   5   1        178.26        176.07         3.06 o                         
   3   5   1         21.26         22.30         1.32 o                         
   4   5   1         38.67         36.36         1.48 o                         
   5   5   1         40.64         42.26         1.63 o                         
   6   5   1          4.83          6.78         1.02 o                         
   7   5   1         22.37         22.67         2.09 o                         
  -6   6   1         20.29         22.37         1.64 o                         
  -5   6   1         22.07         25.16         1.53 o                         
  -4   6   1        453.48        446.90         6.49 o                         
  -3   6   1          9.96          7.09         0.86 o                         
  -2   6   1        233.25        231.71         4.17 o                         
  -1   6   1          6.31         11.62         1.01 o                         
   0   6   1        918.76        906.94        13.37 o                         
   1   6   1         14.47         15.84         1.14 o                         
   2   6   1         62.64         65.70         2.73 o                         
   3   6   1         14.92         12.48         1.05 o                         
   4   6   1        233.72        240.19         4.24 o                         
   5   6   1         25.91         25.47         1.47 o                         
  -4   7   1         14.51         16.49         1.43 o                         
  -3   7   1        249.07        249.96         4.92 o                         
  -2   7   1        133.77        117.64         4.13 o                         
  -1   7   1        169.67        165.52         4.14 o                         
   0   7   1         50.09         56.77         3.60 o                         
   1   7   1         81.18         91.96         2.96 o                         
   2   7   1        123.35        133.80         3.29 o                         
   3   7   1         54.39         59.05         2.21 o                         
   4   7   1         25.54         21.38         1.54 o                         
  -1   8   1         12.68         11.65         1.39 o                         
   0   8   1          1.13          0.11         0.77 o                         
   1   8   1          7.36          9.53         1.62 o                         
  -8   0   2        216.12        212.15         6.64 o                         
  -6   0   2         20.71         18.71         2.91 o                         
  -4   0   2       6312.49       6049.07        74.52 o                         
  -2   0   2         24.44         35.04         1.11 o                         
   0   0   2        139.69        188.53         3.09 o                         
   2   0   2      11865.02      10431.40       373.39 o                         
   4   0   2        727.31        677.19         9.38 o                         
   6   0   2          6.84          6.67         0.82 o                         
   8   0   2        284.51        301.67         8.34 o                         
  -9   1   2         67.72         70.50         3.21 o                         
  -8   1   2         46.50         49.31         2.22 o                         
  -7   1   2         55.77         55.73         1.87 o                         
  -6   1   2        227.56        218.72         2.89 o                         
  -5   1   2        645.31        651.34         6.54 o                         
  -4   1   2        282.26        281.29         3.13 o                         
  -3   1   2        864.26        867.86         8.03 o                         
  -2   1   2       1950.96       1989.94        20.48 o                         
  -1   1   2       2201.08       2213.11        24.78 o                         
   0   1   2       3938.87       3969.23        44.29 o                         
   1   1   2        961.17        986.47         9.42 o                         
   2   1   2          0.76          3.77         0.43 o                         
   3   1   2       1593.50       1616.54        14.52 o                         
   4   1   2       2337.16       2408.80        21.53 o                         
   5   1   2        760.01        784.62         7.76 o                         
   6   1   2         17.81         20.86         1.03 o                         
   7   1   2        156.39        152.13         4.39 o                         
   8   1   2         77.33         76.84         2.67 o                         
  -8   2   2         27.69         28.55         1.83 o                         
  -7   2   2         76.14         76.48         2.59 o                         
  -6   2   2        565.60        561.50         7.37 o                         
  -5   2   2          7.64          9.31         0.57 o                         
  -4   2   2        947.27       1002.21        11.05 o                         
  -3   2   2        477.00        513.65         5.81 o                         
  -2   2   2       3279.30       3229.27        28.29 o                         
  -1   2   2        598.02        607.56         5.70 o                         
   0   2   2        104.63         88.50         1.30 o                         
   1   2   2       2143.90       2164.39        19.09 o                         
   2   2   2       1601.62       1586.36        15.22 o                         
   3   2   2        292.91        315.79         3.34 o                         
   4   2   2        862.92        919.04         8.74 o                         
   5   2   2         35.31         38.14         1.22 o                         
   6   2   2       1150.88       1118.61        12.69 o                         
   7   2   2         15.74         17.93         1.22 o                         
   8   2   2        144.69        133.76         3.63 o                         
  -8   3   2          1.87          1.93         0.87 o                         
  -7   3   2        160.08        161.81         4.00 o                         
  -6   3   2        137.72        130.49         3.34 o                         
  -5   3   2         25.48         25.41         1.10 o                         
  -4   3   2        151.61        160.20         2.65 o                         
  -3   3   2        612.81        625.84         6.69 o                         
  -2   3   2       1903.36       1974.40        19.04 o                         
  -1   3   2         56.37         46.45         0.99 o                         
   0   3   2        597.60        605.81         6.29 o                         
   1   3   2        537.79        497.07         4.94 o                         
   2   3   2        664.82        637.71         6.71 o                         
   3   3   2        384.29        385.40         4.46 o                         
   4   3   2         24.27         22.85         1.14 o                         
   5   3   2        173.12        172.71         2.96 o                         
   6   3   2        242.64        243.62         4.42 o                         
   7   3   2         62.61         54.95         2.02 o                         
   8   3   2         61.19         50.12         2.35 o                         
  -7   4   2          0.33          0.02         0.69 o                         
  -6   4   2        541.63        533.78         7.97 o                         
  -5   4   2         71.52         77.24         1.96 o                         
  -4   4   2          0.61          2.40         0.55 o                         
  -3   4   2          4.36          4.91         0.58 o                         
  -2   4   2        877.41        887.57         9.28 o                         
  -1   4   2        696.74        691.14         6.83 o                         
   0   4   2        110.86        121.83         1.77 o                         
   1   4   2        813.68        822.22         7.95 o                         
   2   4   2       1122.30       1094.74        12.21 o                         
   3   4   2        339.19        341.14         4.73 o                         
   4   4   2          1.13          0.88         0.53 o                         
   5   4   2         60.58         57.59         1.72 o                         
   6   4   2        239.54        238.31         4.54 o                         
   7   4   2          0.40          1.01         0.73 o                         
  -7   5   2         16.71         15.63         1.40 o                         
  -6   5   2         45.46         40.74         2.32 o                         
  -5   5   2        172.44        159.86         3.18 o                         
  -4   5   2       1140.56       1110.88        12.94 o                         
  -3   5   2        182.60        173.75         3.13 o                         
  -2   5   2         48.02         54.71         1.73 o                         
  -1   5   2        240.73        253.45         3.48 o                         
   0   5   2       2070.38       2127.68        22.66 o                         
   1   5   2        148.23        155.46         2.74 o                         
   2   5   2          9.36          9.21         1.50 o                         
   3   5   2         67.27         68.85         1.86 o                         
   4   5   2        628.10        594.02         7.77 o                         
   5   5   2         79.92         79.27         2.50 o                         
   6   5   2          5.94          5.34         0.97 o                         
  -6   6   2         49.35         44.03         2.11 o                         
  -5   6   2        156.40        152.11         3.30 o                         
  -4   6   2          6.08          6.87         1.89 o                         
  -3   6   2        341.25        328.12         6.85 o                         
  -2   6   2        303.59        305.12         4.67 o                         
  -1   6   2        822.58        821.41        10.95 o                         
   0   6   2         73.70         84.05         2.62 o                         
   1   6   2        683.13        670.15        10.46 o                         
   2   6   2         83.92         76.27         2.27 o                         
   3   6   2        348.56        345.69         5.27 o                         
   4   6   2        130.46        127.07         2.90 o                         
   5   6   2         29.18         31.63         1.82 o                         
  -4   7   2          7.61          9.81         1.08 o                         
  -3   7   2         52.47         53.38         2.13 o                         
  -2   7   2         76.48         88.48         2.97 o                         
  -1   7   2         21.57         18.02         1.50 o                         
   0   7   2         26.07         26.67         1.68 o                         
   1   7   2         53.58         43.67         4.01 o                         
   2   7   2        175.61        180.83         4.45 o                         
   3   7   2          6.32          5.85         1.01 o                         
   4   7   2         16.76         16.56         1.72 o                         
   0   8   2          2.29          1.09         0.85 o                         
  -9   0   3        170.81        176.95         8.95 o                         
  -7   0   3         86.76         90.85         3.08 o                         
  -5   0   3       1229.96       1254.42        16.58 o                         
  -3   0   3        172.24        174.84         4.33 o                         
  -1   0   3       3228.19       3174.58        45.59 o                         
   1   0   3        483.73        489.58         6.43 o                         
   3   0   3        622.68        598.93         9.44 o                         
   5   0   3        237.45        235.26         4.17 o                         
   7   0   3        135.71        147.84         5.22 o                         
  -9   1   3          3.37          2.93         1.11 o                         
  -8   1   3        206.71        209.99         4.83 o                         
  -7   1   3        103.84        103.93         2.58 o                         
  -6   1   3          9.36          8.50         0.75 o                         
  -5   1   3         19.19         18.25         0.80 o                         
  -4   1   3       1344.87       1320.85        12.99 o                         
  -3   1   3        234.31        263.78         3.07 o                         
  -2   1   3        529.93        537.10         6.55 o                         
  -1   1   3        229.23        237.64         2.82 o                         
   0   1   3       8832.54       7763.38        85.31 o                         
   1   1   3        263.84        261.75         2.81 o                         
   2   1   3          1.84          4.91         0.39 o                         
   3   1   3         64.18         69.89         1.18 o                         
   4   1   3        258.16        245.65         3.38 o                         
   5   1   3         27.13         30.57         0.95 o                         
   6   1   3         48.00         53.09         1.70 o                         
   7   1   3          1.62          0.58         0.59 o                         
   8   1   3         84.96         89.92         3.43 o                         
  -8   2   3          3.29          3.30         1.00 o                         
  -7   2   3        267.27        262.11         5.37 o                         
  -6   2   3        278.76        263.41         4.45 o                         
  -5   2   3        229.78        234.22         2.89 o                         
  -4   2   3        650.89        697.98         6.81 o                         
  -3   2   3       1136.93       1168.09        11.39 o                         
  -2   2   3        846.21        835.98         8.30 o                         
  -1   2   3        762.67        802.71         7.92 o                         
   0   2   3        915.90        968.82         9.46 o                         
   1   2   3        744.68        715.91         6.68 o                         
   2   2   3       2559.79       2472.68        21.85 o                         
   3   2   3        359.12        336.17         4.52 o                         
   4   2   3        426.71        454.91         5.55 o                         
   5   2   3        247.50        246.57         5.62 o                         
   6   2   3         33.50         36.64         1.88 o                         
   7   2   3        179.30        179.32         4.15 o                         
   8   2   3        155.23        152.63         3.98 o                         
  -8   3   3          7.91          9.80         1.32 o                         
  -7   3   3         81.11         79.05         2.72 o                         
  -6   3   3        541.36        529.33         7.65 o                         
  -5   3   3        140.80        137.84         2.78 o                         
  -4   3   3        105.56        118.45         2.40 o                         
  -3   3   3        124.72        133.87         2.05 o                         
  -2   3   3       5863.87       5814.40        50.71 o                         
  -1   3   3          8.68          8.23         0.40 o                         
   0   3   3        250.39        306.25         3.30 o                         
   1   3   3        298.04        276.00         3.22 o                         
   2   3   3       3287.72       3185.00        30.12 o                         
   3   3   3        365.50        363.88         4.31 o                         
   4   3   3          3.33          6.01         1.27 o                         
   5   3   3        272.89        262.64         4.46 o                         
   6   3   3        877.47        869.72        12.87 o                         
   7   3   3         16.37         16.73         1.30 o                         
   8   3   3         36.48         32.65         2.02 o                         
  -7   4   3         93.79        102.14         3.51 o                         
  -6   4   3          4.06          4.05         0.87 o                         
  -5   4   3         39.49         40.35         1.56 o                         
  -4   4   3        640.75        632.90         7.80 o                         
  -3   4   3        493.27        503.65         6.36 o                         
  -2   4   3        203.62        207.61         2.91 o                         
  -1   4   3        237.41        255.40         3.02 o                         
   0   4   3       3108.19       3201.60        30.33 o                         
   1   4   3        485.19        507.61         5.25 o                         
   2   4   3        748.84        807.05         9.37 o                         
   3   4   3         91.13         84.92         1.90 o                         
   4   4   3       1413.81       1407.99        15.67 o                         
   5   4   3        154.58        154.62         3.36 o                         
   6   4   3         51.32         51.40         1.97 o                         
   7   4   3         42.23         41.40         1.97 o                         
  -7   5   3         23.53         21.59         1.76 o                         
  -6   5   3         68.42         68.85         2.36 o                         
  -5   5   3        354.01        352.72         5.98 o                         
  -4   5   3        118.02        114.78         2.54 o                         
  -3   5   3         75.48         73.00         1.88 o                         
  -2   5   3         41.63         36.52         1.42 o                         
  -1   5   3        474.79        495.30         5.82 o                         
   0   5   3         11.81         15.17         0.85 o                         
   1   5   3        298.61        296.84         4.27 o                         
   2   5   3        126.97        126.92         2.51 o                         
   3   5   3        679.06        684.10        10.70 o                         
   4   5   3         23.86         23.22         1.44 o                         
   5   5   3        260.15        246.88         5.76 o                         
   6   5   3          0.11          0.02         0.74 o                         
  -6   6   3         19.76         19.95         1.60 o                         
  -5   6   3         16.53         19.93         1.70 o                         
  -4   6   3        401.64        372.17         5.68 o                         
  -3   6   3         25.75         29.30         1.38 o                         
  -2   6   3         65.28         62.15         1.81 o                         
  -1   6   3         18.87         17.09         2.14 o                         
   0   6   3        330.57        337.93         5.48 o                         
   1   6   3          4.05          7.29         1.13 o                         
   2   6   3          3.40          5.71         0.96 o                         
   3   6   3          0.13          0.30         0.58 o                         
   4   6   3        126.35        129.53         4.20 o                         
   5   6   3          0.55          0.37         0.80 o                         
  -4   7   3         42.82         48.44         1.92 o                         
  -3   7   3         52.79         54.19         2.15 o                         
  -2   7   3         83.37         78.52         2.80 o                         
  -1   7   3         38.31         38.12         1.99 o                         
   0   7   3         54.26         53.25         2.36 o                         
   1   7   3        160.15        166.04         4.16 o                         
   2   7   3         66.38         70.40         2.34 o                         
   3   7   3        186.57        172.95         4.55 o                         
  -8   0   4        472.52        473.03         9.51 o                         
  -6   0   4        145.66        157.82         4.39 o                         
  -4   0   4       3455.62       3347.48        48.91 o                         
  -2   0   4        297.59        341.64         5.74 o                         
   0   0   4       4933.65       4517.51        64.79 o                         
   2   0   4          9.71         15.14         1.31 o                         
   4   0   4       2563.21       2530.50        31.99 o                         
   6   0   4          6.68          8.17         1.04 o                         
   8   0   4        152.20        161.54         5.93 o                         
  -9   1   4         63.17         64.88         2.76 o                         
  -8   1   4          0.05         -0.12         0.82 o                         
  -7   1   4        101.10         99.34         2.54 o                         
  -6   1   4        438.99        437.05         5.83 o                         
  -5   1   4       1304.46       1330.74        13.39 o                         
  -4   1   4         98.19         92.54         7.13 o                         
  -3   1   4       1015.28       1056.78        12.53 o                         
  -2   1   4        843.00        784.02         8.50 o                         
  -1   1   4       2546.08       2611.39        29.08 o                         
   0   1   4       3072.34       3103.89        41.23 o                         
   1   1   4        651.33        673.63         7.61 o                         
   2   1   4        407.73        388.54         3.86 o                         
   3   1   4        658.20        673.34         6.90 o                         
   4   1   4        181.61        185.50         2.36 o                         
   5   1   4         57.04         57.90         1.35 o                         
   6   1   4        318.79        306.97         5.06 o                         
   7   1   4         40.95         47.06         1.83 o                         
   8   1   4         15.26         16.77         1.79 o                         
  -8   2   4         25.43         29.10         3.35 o                         
  -7   2   4        164.40        159.12         3.95 o                         
  -6   2   4        296.19        280.79         6.26 o                         
  -5   2   4          0.72          1.27         0.37 o                         
  -4   2   4        251.60        247.31         2.88 o                         
  -3   2   4        910.91        957.31         9.50 o                         
  -2   2   4       2204.32       2223.20        19.72 o                         
  -1   2   4          3.34          4.53         0.30 o                         
   0   2   4       1682.27       1856.99        16.50 o                         
   1   2   4         81.65         78.81         1.15 o                         
   2   2   4       3238.49       3191.09        30.12 o                         
   3   2   4         65.43         74.86         1.24 o                         
   4   2   4        282.70        286.73         3.60 o                         
   5   2   4         44.06         45.98         1.39 o                         
   6   2   4        165.09        152.70         3.61 o                         
   7   2   4          6.12          8.01         1.14 o                         
   8   2   4          2.31          3.15         1.35 o                         
  -8   3   4         17.92         15.25         1.54 o                         
  -7   3   4        227.11        221.23         4.93 o                         
  -6   3   4        321.59        297.93         5.75 o                         
  -5   3   4         64.01         63.72         2.05 o                         
  -4   3   4        233.17        237.22         3.19 o                         
  -3   3   4       1518.67       1538.28        16.48 o                         
  -2   3   4        896.68        872.69         8.29 o                         
  -1   3   4        586.17        624.11         6.50 o                         
   0   3   4         41.62         38.87         0.83 o                         
   1   3   4       2051.54       2141.47        19.17 o                         
   2   3   4        555.74        585.97         6.20 o                         
   3   3   4        381.50        409.03         4.80 o                         
   4   3   4        226.55        219.63         5.33 o                         
   5   3   4        217.25        218.85         4.79 o                         
   6   3   4        279.36        266.85         9.96 o                         
   7   3   4         74.89         76.30         2.75 o                         
  -7   4   4         10.22          8.35         1.25 o                         
  -6   4   4         51.38         52.20         2.30 o                         
  -5   4   4        500.55        495.88         9.62 o                         
  -4   4   4        125.29        129.61         2.89 o                         
  -3   4   4        411.26        416.45         5.48 o                         
  -2   4   4        765.06        747.65         8.05 o                         
  -1   4   4       1369.83       1382.48        13.77 o                         
   0   4   4         12.35         15.95         0.65 o                         
   1   4   4        397.98        417.63         4.50 o                         
   2   4   4        988.02        963.85        10.94 o                         
   3   4   4        396.99        399.15         5.38 o                         
   4   4   4         57.68         65.58         2.08 o                         
   5   4   4        280.04        274.78         4.90 o                         
   6   4   4         51.05         49.25         1.99 o                         
   7   4   4        113.76        112.55         3.49 o                         
  -7   5   4          0.05         -0.42         0.93 o                         
  -6   5   4         14.78         13.63         1.42 o                         
  -5   5   4         26.20         31.54         1.70 o                         
  -4   5   4        298.36        295.45         4.58 o                         
  -3   5   4          0.22          0.80         0.61 o                         
  -2   5   4         25.10         24.20         1.09 o                         
  -1   5   4          0.93          1.46         0.42 o                         
   0   5   4        892.05        863.51        11.00 o                         
   1   5   4          6.46          7.80         0.70 o                         
   2   5   4          7.79          9.87         0.79 o                         
   3   5   4         19.91         21.53         1.25 o                         
   4   5   4        506.22        499.16         9.07 o                         
   5   5   4          0.12          0.22         0.71 o                         
   6   5   4          0.34          0.59         0.81 o                         
  -6   6   4         10.00         10.61         1.31 o                         
  -5   6   4         80.49         83.23         2.67 o                         
  -4   6   4        133.48        125.86         2.86 o                         
  -3   6   4         43.92         48.65         1.67 o                         
  -2   6   4          0.27          0.13         0.47 o                         
  -1   6   4         54.28         60.55         2.24 o                         
   0   6   4        444.81        451.55         7.25 o                         
   1   6   4          2.24          3.01         0.68 o                         
   2   6   4         10.95         12.48         1.21 o                         
   3   6   4         34.82         38.53         1.77 o                         
   4   6   4         73.17         69.67         2.75 o                         
   5   6   4         19.98         21.51         1.62 o                         
  -4   7   4         29.81         26.65         1.72 o                         
  -3   7   4          0.74          0.47         0.75 o                         
  -2   7   4        238.36        227.71         5.16 o                         
  -1   7   4         57.37         56.27         2.31 o                         
   0   7   4        171.37        156.50         4.01 o                         
   1   7   4          0.20          1.21         0.83 o                         
   2   7   4        286.78        297.15         5.45 o                         
   3   7   4         14.81         12.70         1.51 o                         
  -9   0   5        178.55        175.27         9.15 o                         
  -7   0   5          4.03          4.93         1.06 o                         
  -5   0   5       1151.94       1167.97        18.46 o                         
  -3   0   5        584.27        581.13         9.47 o                         
  -1   0   5       5815.24       5373.97        76.92 o                         
   1   0   5        424.40        431.98         5.90 o                         
   3   0   5       1018.44       1045.09        13.73 o                         
   5   0   5         66.02         66.79         2.72 o                         
   7   0   5         30.54         38.25         2.77 o                         
  -8   1   5        113.50        118.25         3.49 o                         
  -7   1   5        158.05        155.03         3.02 o                         
  -6   1   5         24.40         23.44         1.10 o                         
  -5   1   5         29.89         32.65         1.25 o                         
  -4   1   5       1629.35       1635.70        16.02 o                         
  -3   1   5        380.92        395.03         4.82 o                         
  -2   1   5        658.88        658.55         7.32 o                         
  -1   1   5        102.08        121.16         1.60 o                         
   0   1   5       4884.15       4767.12        41.39 o                         
   1   1   5        341.88        338.85         3.68 o                         
   2   1   5        407.98        433.14         4.65 o                         
   3   1   5         83.29         88.92         1.32 o                         
   4   1   5       1481.09       1541.73        15.18 o                         
   5   1   5          1.43          0.78         0.50 o                         
   6   1   5         67.50         69.61         2.37 o                         
   7   1   5          4.87          4.12         0.88 o                         
   8   1   5        128.41        132.95         5.11 o                         
  -8   2   5         12.81         13.13         1.47 o                         
  -7   2   5        103.05        107.91         3.69 o                         
  -6   2   5        233.39        224.19         4.67 o                         
  -5   2   5        134.23        125.32         2.30 o                         
  -4   2   5         46.98         38.25         0.99 o                         
  -3   2   5       1678.82       1683.85        17.62 o                         
  -2   2   5       2956.29       2930.74        45.41 o                         
  -1   2   5       1689.64       1805.90        17.29 o                         
   0   2   5         21.22         25.14         0.60 o                         
   1   2   5       2398.59       2447.21        24.93 o                         
   2   2   5       1996.80       2016.89        26.27 o                         
   3   2   5       1059.48       1109.13        10.37 o                         
   4   2   5        122.53        124.15         3.06 o                         
   5   2   5        386.00        397.21         5.86 o                         
   6   2   5        315.33        321.24         5.95 o                         
   7   2   5         79.27         74.94         3.04 o                         
  -8   3   5         10.20         12.27         1.76 o                         
  -7   3   5         98.10         93.51         3.45 o                         
  -6   3   5        501.07        477.14         8.14 o                         
  -5   3   5        147.12        142.01         2.95 o                         
  -4   3   5          0.55          3.11         1.39 o                         
  -3   3   5        568.40        603.75         6.62 o                         
  -2   3   5       1074.83        975.47         9.81 o                         
  -1   3   5        875.64        945.98         8.92 o                         
   0   3   5        210.55        250.57         3.93 o                         
   1   3   5       1437.49       1510.20        13.80 o                         
   2   3   5       1439.91       1393.37        12.86 o                         
   3   3   5        309.73        302.51         4.56 o                         
   4   3   5          3.97          4.51         0.75 o                         
   5   3   5        159.33        158.97         3.32 o                         
   6   3   5        228.04        227.23         5.78 o                         
   7   3   5         29.96         30.27         2.24 o                         
  -7   4   5         22.72         21.63         1.67 o                         
  -6   4   5         71.26         71.14         3.15 o                         
  -5   4   5          9.14         10.34         1.04 o                         
  -4   4   5        587.83        568.87         9.01 o                         
  -3   4   5        222.78        231.40         3.28 o                         
  -2   4   5        103.75        113.63         3.79 o                         
  -1   4   5          1.71          1.90         0.62 o                         
   0   4   5       1012.84        991.18         9.52 o                         
   1   4   5        208.29        207.96         2.91 o                         
   2   4   5          1.09          2.13         0.61 o                         
   3   4   5          0.41          1.43         1.04 o                         
   4   4   5        152.25        140.48         3.45 o                         
   5   4   5         18.74         18.95         1.32 o                         
   6   4   5         13.51         13.58         1.46 o                         
   7   4   5          4.93          4.32         1.64 o                         
  -7   5   5          0.42         -0.10         0.88 o                         
  -6   5   5          8.68          7.44         1.20 o                         
  -5   5   5        208.37        199.57         4.13 o                         
  -4   5   5          4.34          3.08         1.13 o                         
  -3   5   5         11.37         11.12         0.87 o                         
  -2   5   5         12.34         14.34         0.90 o                         
  -1   5   5        505.47        536.53         6.87 o                         
   0   5   5          3.34          9.69         4.51 o                         
   1   5   5         29.53         30.50         1.18 o                         
   2   5   5         66.29         76.04         1.89 o                         
   3   5   5         90.57         93.67         2.53 o                         
   4   5   5        151.98        144.46         4.04 o                         
   5   5   5          0.41          1.09         0.88 o                         
   6   5   5         37.83         39.45         2.22 o                         
  -5   6   5         49.11         58.21         2.27 o                         
  -4   6   5        122.58        119.28         3.12 o                         
  -3   6   5          0.11          0.26         0.53 o                         
  -2   6   5          7.40          3.57         0.66 o                         
  -1   6   5        186.14        187.77         4.57 o                         
   0   6   5        132.77        139.54         3.51 o                         
   1   6   5         13.30         14.80         1.12 o                         
   2   6   5         18.64         15.56         1.37 o                         
   3   6   5         32.38         34.00         2.00 o                         
   4   6   5        199.16        199.37         6.93 o                         
   5   6   5          0.23          0.38         0.82 o                         
  -4   7   5         56.17         57.52         2.31 o                         
  -3   7   5        227.77        241.58         5.46 o                         
  -2   7   5         14.14         16.50         1.81 o                         
  -1   7   5        156.59        152.22         3.99 o                         
   0   7   5        125.44        116.40         3.39 o                         
   1   7   5        131.55        135.09         3.30 o                         
   2   7   5         14.86         16.82         1.59 o                         
   3   7   5         25.76         24.44         1.89 o                         
  -8   0   6        156.32        168.12         4.82 o                         
  -6   0   6         25.01         24.63         2.54 o                         
  -4   0   6        391.50        363.76         6.69 o                         
  -2   0   6        618.56        643.82        10.21 o                         
   0   0   6       3428.80       3314.41        40.93 o                         
   2   0   6         92.91        102.15         2.44 o                         
   4   0   6       2461.38       2495.35        36.45 o                         
   6   0   6         61.29         66.30         2.56 o                         
   8   0   6        243.61        250.14         8.10 o                         
  -8   1   6         52.74         49.74         2.30 o                         
  -7   1   6         73.05         71.35         3.40 o                         
  -6   1   6         12.65         11.92         0.87 o                         
  -5   1   6        470.87        473.20         6.07 o                         
  -4   1   6        652.82        693.37         8.11 o                         
  -3   1   6         68.37         63.60         1.34 o                         
  -2   1   6         49.76         40.00         0.96 o                         
  -1   1   6       2458.55       2405.50        24.50 o                         
   0   1   6        847.95        891.10         8.19 o                         
   1   1   6       1226.25       1196.32        14.59 o                         
   2   1   6       1306.80       1360.36        13.23 o                         
   3   1   6       1411.63       1419.21        15.61 o                         
   4   1   6          0.10          0.80         0.44 o                         
   5   1   6        276.48        273.46         4.54 o                         
   6   1   6        259.82        255.23         4.56 o                         
   7   1   6        152.55        158.91         3.59 o                         
  -8   2   6        199.90        196.01         4.81 o                         
  -7   2   6        182.70        181.00         4.34 o                         
  -6   2   6        605.32        607.55         8.65 o                         
  -5   2   6          0.26          0.56         0.44 o                         
  -4   2   6        648.07        692.17         7.42 o                         
  -3   2   6        949.91        912.59        25.43 o                         
  -2   2   6       1872.86       1916.05        17.19 o                         
  -1   2   6          7.65         11.59         0.47 o                         
   0   2   6        433.82        440.88         4.72 o                         
   1   2   6       1005.63       1014.46         9.43 o                         
   2   2   6        759.01        709.45        11.85 o                         
   3   2   6        133.24        144.77         3.05 o                         
   4   2   6         55.21         52.52         1.74 o                         
   5   2   6        268.43        271.09         4.58 o                         
   6   2   6        149.00        140.71         4.20 o                         
   7   2   6          8.20          5.84         1.08 o                         
  -8   3   6         60.96         56.30         3.05 o                         
  -7   3   6        279.24        276.66         5.80 o                         
  -6   3   6        413.48        391.07         7.06 o                         
  -5   3   6          4.38          4.79         0.85 o                         
  -4   3   6        198.90        213.00         5.87 o                         
  -3   3   6        572.94        562.05         5.76 o                         
  -2   3   6        517.94        557.93         6.48 o                         
  -1   3   6          4.27          3.76         0.61 o                         
   0   3   6        131.14        135.63         1.88 o                         
   1   3   6        789.44        755.85         8.33 o                         
   2   3   6        643.95        644.51         8.24 o                         
   3   3   6         31.89         31.03         1.12 o                         
   4   3   6        104.12         99.21         2.39 o                         
   5   3   6        114.20        112.01         3.59 o                         
   6   3   6         44.04         47.29         2.54 o                         
   7   3   6          3.08          2.51         1.15 o                         
  -7   4   6          8.24          5.75         1.15 o                         
  -6   4   6        134.48        127.04         3.53 o                         
  -5   4   6        397.69        375.26         6.80 o                         
  -4   4   6          0.98          6.69         4.31 o                         
  -3   4   6         71.66         57.56         1.44 o                         
  -2   4   6        719.84        729.06         7.96 o                         
  -1   4   6        554.22        527.26         5.54 o                         
   0   4   6         21.98         26.83         1.00 o                         
   1   4   6        105.83        110.47         2.73 o                         
   2   4   6        229.36        216.68         3.42 o                         
   3   4   6        210.45        209.40         4.61 o                         
   4   4   6         27.61         32.23         1.69 o                         
   5   4   6         18.58         18.30         1.55 o                         
   6   4   6        130.01        136.21         3.81 o                         
  -6   5   6         12.46         13.85         1.46 o                         
  -5   5   6         16.42         18.65         1.61 o                         
  -4   5   6        631.92        603.41         8.76 o                         
  -3   5   6          1.89          1.81         0.54 o                         
  -2   5   6         29.09         31.11         1.14 o                         
  -1   5   6         20.90         23.13         0.99 o                         
   0   5   6        738.57        742.79         8.94 o                         
   1   5   6         90.40         86.65         2.04 o                         
   2   5   6          4.41          4.65         0.75 o                         
   3   5   6         83.91         82.61         2.48 o                         
   4   5   6        274.12        264.63         5.14 o                         
   5   5   6         69.46         68.00         2.86 o                         
  -5   6   6         96.61         95.90         2.93 o                         
  -4   6   6         75.79         83.22         2.60 o                         
  -3   6   6         56.70         54.72         2.25 o                         
  -2   6   6         17.83         16.44         1.18 o                         
  -1   6   6        253.74        251.30         5.13 o                         
   0   6   6         91.90         87.20         2.42 o                         
   1   6   6        136.88        131.21         3.48 o                         
   2   6   6         60.31         60.87         2.41 o                         
   3   6   6        234.79        224.87         4.54 o                         
   4   6   6         44.23         38.95         1.99 o                         
  -3   7   6         28.82         27.29         2.25 o                         
  -2   7   6        230.52        248.57         5.49 o                         
  -1   7   6          5.72          6.59         1.12 o                         
   0   7   6         34.42         40.10         2.06 o                         
   1   7   6         11.13         11.53         1.33 o                         
   2   7   6         43.07         45.32         2.40 o                         
  -7   0   7          1.77          2.10         0.88 o                         
  -5   0   7       1045.29       1000.89        16.22 o                         
  -3   0   7         41.81         60.75         1.91 o                         
  -1   0   7        704.73        625.51         8.38 o                         
   1   0   7         15.51         11.40         0.60 o                         
   3   0   7       1374.04       1359.49        20.53 o                         
   5   0   7        187.40        180.97         4.37 o                         
   7   0   7        231.15        231.68         7.43 o                         
  -8   1   7        108.31        108.90         3.40 o                         
  -7   1   7         11.13         10.51         1.08 o                         
  -6   1   7        181.16        192.81         3.33 o                         
  -5   1   7        246.34        251.17         3.80 o                         
  -4   1   7       1464.62       1473.41        16.01 o                         
  -3   1   7        229.70        205.43         2.99 o                         
  -2   1   7        217.10        213.91         3.81 o                         
  -1   1   7        158.37        179.59         3.81 o                         
   0   1   7       1329.00       1313.09        11.89 o                         
   1   1   7        243.18        227.13         2.80 o                         
   2   1   7         15.37         17.77         0.90 o                         
   3   1   7          8.00          8.48         1.00 o                         
   4   1   7        414.90        416.14         7.00 o                         
   5   1   7        145.60        150.00         3.13 o                         
   6   1   7         12.10         13.51         1.17 o                         
   7   1   7         19.01         19.35         1.46 o                         
  -8   2   7         30.26         32.25         2.64 o                         
  -7   2   7        462.66        470.08         8.78 o                         
  -6   2   7        154.13        148.09         3.28 o                         
  -5   2   7        492.73        483.88         7.23 o                         
  -4   2   7          1.27          1.96         0.79 o                         
  -3   2   7        960.43        971.49         9.96 o                         
  -2   2   7       1374.15       1321.77        12.14 o                         
  -1   2   7        133.70        132.33         1.76 o                         
   0   2   7        254.40        274.43         3.05 o                         
   1   2   7        480.25        446.40         4.59 o                         
   2   2   7        222.60        213.62         2.84 o                         
   3   2   7        174.21        170.49         3.12 o                         
   4   2   7        122.54        118.25         2.90 o                         
   5   2   7         97.99         93.75         3.87 o                         
   6   2   7        198.66        192.95         4.37 o                         
   7   2   7         18.34         19.65         1.61 o                         
  -8   3   7         31.49         32.70         2.34 o                         
  -7   3   7         47.02         42.71         2.19 o                         
  -6   3   7        449.79        434.36         7.69 o                         
  -5   3   7         67.62         65.55         2.24 o                         
  -4   3   7         40.72         41.32         1.58 o                         
  -3   3   7        423.56        419.21         5.32 o                         
  -2   3   7       1383.75       1431.68        13.25 o                         
  -1   3   7        211.15        185.41         2.38 o                         
   0   3   7         59.93         74.12         1.32 o                         
   1   3   7        234.23        205.06         2.95 o                         
   2   3   7       1352.73       1323.76        22.47 o                         
   3   3   7         19.54         16.88         0.93 o                         
   4   3   7          0.99          0.55         0.53 o                         
   5   3   7         70.44         71.52         2.88 o                         
   6   3   7        160.13        157.22         4.69 o                         
  -7   4   7        176.90        178.65         4.56 o                         
  -6   4   7         50.42         47.31         3.06 o                         
  -5   4   7         64.98         65.42         2.38 o                         
  -4   4   7        565.12        544.90         7.86 o                         
  -3   4   7        488.71        479.44         6.92 o                         
  -2   4   7        274.57        272.90         3.95 o                         
  -1   4   7          0.37          1.25         0.49 o                         
   0   4   7        843.21        861.72         9.11 o                         
   1   4   7        250.10        255.64         3.80 o                         
   2   4   7         11.48         17.18         1.09 o                         
   3   4   7         14.54         13.56         1.19 o                         
   4   4   7        220.56        209.37         4.27 o                         
   5   4   7        151.04        156.01         4.34 o                         
   6   4   7          3.25          4.93         1.21 o                         
  -6   5   7          5.52          6.40         1.21 o                         
  -5   5   7        366.17        361.54         6.90 o                         
  -4   5   7          1.57          1.24         0.71 o                         
  -3   5   7         59.25         59.64         1.96 o                         
  -2   5   7         28.70         27.66         1.12 o                         
  -1   5   7        686.97        662.61        13.68 o                         
   0   5   7        107.52        107.64         2.29 o                         
   1   5   7         62.55         56.73         1.82 o                         
   2   5   7         80.09         76.30         2.21 o                         
   3   5   7        335.33        328.86         9.14 o                         
   4   5   7         35.02         32.88         1.75 o                         
   5   5   7         44.94         43.37         2.41 o                         
  -5   6   7         57.39         56.13         2.50 o                         
  -4   6   7        144.11        135.34         4.46 o                         
  -3   6   7         12.96         12.98         1.18 o                         
  -2   6   7        132.10        123.47         4.61 o                         
  -1   6   7         18.46         23.73         1.63 o                         
   0   6   7        599.14        574.89         8.39 o                         
   1   6   7         60.43         65.09         2.47 o                         
   2   6   7        136.38        137.03         4.56 o                         
   3   6   7          2.88          4.22         0.97 o                         
   4   6   7        122.69        115.23         4.12 o                         
  -3   7   7        111.65        114.24         4.27 o                         
  -2   7   7         56.85         52.00         2.77 o                         
  -1   7   7         36.43         32.22         1.90 o                         
   0   7   7          6.48          7.43         1.93 o                         
   1   7   7         68.20         77.47         2.84 o                         
   2   7   7         54.53         56.43         2.57 o                         
  -8   0   8        173.32        189.75         5.30 o                         
  -6   0   8         76.97         72.28         2.66 o                         
  -4   0   8       2188.15       2275.81        34.11 o                         
  -2   0   8       1174.16       1318.11        20.02 o                         
   0   0   8       5458.19       5419.21        66.71 o                         
   2   0   8        359.19        359.15         6.44 o                         
   4   0   8        990.39       1003.77        16.03 o                         
   6   0   8         10.35          8.30         1.70 o                         
  -8   1   8          3.88          3.11         1.07 o                         
  -7   1   8         10.98         11.80         1.17 o                         
  -6   1   8        120.44        122.99         2.55 o                         
  -5   1   8        817.11        813.13         9.65 o                         
  -4   1   8          0.05          1.78         0.99 o                         
  -3   1   8        571.81        558.95         6.69 o                         
  -2   1   8       1364.81       1466.86        14.39 o                         
  -1   1   8       1429.18       1375.28        12.50 o                         
   0   1   8        226.86        264.40         2.93 o                         
   1   1   8          7.86          5.64         0.44 o                         
   2   1   8       1214.95       1225.66        13.14 o                         
   3   1   8        251.30        248.21         3.60 o                         
   4   1   8         32.58         32.03         1.24 o                         
   5   1   8         22.54         23.14         1.77 o                         
   6   1   8         36.41         36.36         2.14 o                         
   7   1   8         49.27         52.53         2.48 o                         
  -8   2   8          7.15          8.47         1.34 o                         
  -7   2   8        107.57        103.07         3.22 o                         
  -6   2   8         54.21         53.40         2.14 o                         
  -5   2   8        122.46        118.25         2.74 o                         
  -4   2   8         86.96         87.44         1.86 o                         
  -3   2   8        229.00        227.79         3.33 o                         
  -2   2   8        345.15        331.22         3.97 o                         
  -1   2   8        101.30        113.53         1.64 o                         
   0   2   8         27.59         23.33         0.69 o                         
   1   2   8        475.55        448.78         5.08 o                         
   2   2   8        280.82        267.10         3.43 o                         
   3   2   8         33.90         36.87         1.36 o                         
   4   2   8         31.12         34.61         1.45 o                         
   5   2   8         37.95         42.33         2.13 o                         
   6   2   8         74.70         78.32         3.11 o                         
   7   2   8          1.70          0.98         0.94 o                         
  -7   3   8        263.45        258.91         5.63 o                         
  -6   3   8          2.23          2.09         0.89 o                         
  -5   3   8         93.70         95.70         2.49 o                         
  -4   3   8         61.45         54.52         2.33 o                         
  -3   3   8       2042.65       2053.58        20.48 o                         
  -2   3   8         82.36         77.60         1.56 o                         
  -1   3   8        247.83        254.49         3.52 o                         
   0   3   8        123.86        113.76         1.83 o                         
   1   3   8        814.59        819.24        13.38 o                         
   2   3   8        249.87        249.12         7.52 o                         
   3   3   8          5.43          5.68         0.74 o                         
   4   3   8          0.81          0.67         0.56 o                         
   5   3   8        141.40        136.92         9.30 o                         
   6   3   8          1.58          3.88         1.21 o                         
  -7   4   8         45.60         41.79         2.29 o                         
  -6   4   8        244.19        234.58         5.22 o                         
  -5   4   8        418.33        415.86         7.45 o                         
  -4   4   8        110.84        113.53         3.06 o                         
  -3   4   8         91.91         91.96         2.16 o                         
  -2   4   8        705.63        707.86         8.60 o                         
  -1   4   8        722.65        746.87         7.57 o                         
   0   4   8         12.33         16.14         0.74 o                         
   1   4   8        118.53        119.45         2.35 o                         
   2   4   8        435.05        415.78         8.62 o                         
   3   4   8        199.06        185.13         4.07 o                         
   4   4   8         34.81         32.46         1.79 o                         
   5   4   8         27.33         29.67         1.89 o                         
  -6   5   8         18.98         20.09         1.72 o                         
  -5   5   8          2.37          3.80         1.02 o                         
  -4   5   8        263.51        253.55         5.25 o                         
  -3   5   8         32.07         34.38         1.55 o                         
  -2   5   8         30.75         30.19         1.29 o                         
  -1   5   8        121.22        123.01         2.34 o                         
   0   5   8        842.27        834.55        12.19 o                         
   1   5   8         43.32         47.82         1.73 o                         
   2   5   8        116.15        114.98         2.84 o                         
   3   5   8          2.66          3.02         0.83 o                         
   4   5   8        413.70        397.01         7.47 o                         
   5   5   8          4.83          5.79         1.20 o                         
  -4   6   8         24.11         21.13         1.53 o                         
  -3   6   8         46.52         48.02         1.96 o                         
  -2   6   8         31.09         37.97         1.90 o                         
  -1   6   8        282.51        285.13         5.66 o                         
   0   6   8          9.80          8.62         1.13 o                         
   1   6   8         95.49         94.51         2.99 o                         
   2   6   8         66.69         72.31         2.75 o                         
   3   6   8        151.68        155.35         3.74 o                         
  -2   7   8         31.29         30.88         2.28 o                         
  -1   7   8         16.14         15.61         1.70 o                         
   0   7   8         19.96         17.37         1.80 o                         
  -7   0   9          1.93          2.70         0.99 o                         
  -5   0   9        914.23        908.82        15.07 o                         
  -3   0   9        265.29        265.58         5.28 o                         
  -1   0   9       4521.56       4338.28        53.69 o                         
   1   0   9        525.74        554.88         9.18 o                         
   3   0   9        815.95        819.97        13.34 o                         
   5   0   9          5.31          4.99         1.03 o                         
  -8   1   9        190.71        199.90         4.91 o                         
  -7   1   9        162.61        164.98         3.73 o                         
  -6   1   9        171.06        168.84         3.14 o                         
  -5   1   9          1.53          1.43         0.53 o                         
  -4   1   9        729.07        709.35         8.47 o                         
  -3   1   9        601.14        602.15         7.21 o                         
  -2   1   9        324.37        324.84         4.25 o                         
  -1   1   9         24.64         19.01         0.68 o                         
   0   1   9       1290.09       1335.71        12.24 o                         
   1   1   9        478.67        493.04         5.90 o                         
   2   1   9        166.26        173.46         2.76 o                         
   3   1   9          0.03          0.18         0.43 o                         
   4   1   9        474.21        479.26         6.25 o                         
   5   1   9         68.41         67.82         2.43 o                         
   6   1   9         42.86         43.44         1.88 o                         
  -8   2   9         48.77         48.08         2.40 o                         
  -7   2   9         63.91         64.74         2.61 o                         
  -6   2   9        467.41        475.86         7.36 o                         
  -5   2   9          4.58          5.51         0.81 o                         
  -4   2   9         27.73         25.53         1.07 o                         
  -3   2   9        484.98        486.88         6.10 o                         
  -2   2   9        272.97        275.00         3.50 o                         
  -1   2   9        527.28        518.26         5.67 o                         
   0   2   9         87.61         85.82         1.57 o                         
   1   2   9        780.24        769.52         9.02 o                         
   2   2   9        639.38        640.31         7.59 o                         
   3   2   9         68.94         70.31         1.96 o                         
   4   2   9         26.12         27.43         1.38 o                         
   5   2   9         32.59         35.34         1.65 o                         
   6   2   9        158.03        157.91         4.03 o                         
  -7   3   9         82.62         80.61         2.94 o                         
  -6   3   9         32.43         33.93         2.13 o                         
  -5   3   9         86.00         83.23         2.36 o                         
  -4   3   9          6.14          6.25         0.81 o                         
  -3   3   9        197.45        199.88         3.69 o                         
  -2   3   9        547.53        581.64         6.55 o                         
  -1   3   9         27.66         28.81         0.92 o                         
   0   3   9          7.38         11.27         0.73 o                         
   1   3   9        167.38        179.31         5.01 o                         
   2   3   9        327.61        329.28         7.65 o                         
   3   3   9         24.64         22.66         1.40 o                         
   4   3   9         23.14         20.05         1.30 o                         
   5   3   9         37.43         40.64         2.34 o                         
   6   3   9         85.15         83.59         6.35 o                         
  -6   4   9         58.17         56.28         2.43 o                         
  -5   4   9         27.15         23.26         2.28 o                         
  -4   4   9         91.95         96.45         2.56 o                         
  -3   4   9        183.71        174.66         5.31 o                         
  -2   4   9         29.63         29.34         1.31 o                         
  -1   4   9         32.23         35.19         1.06 o                         
   0   4   9         33.69         35.43         1.14 o                         
   1   4   9        592.97        594.47        15.32 o                         
   2   4   9          0.51          0.71         0.52 o                         
   3   4   9         24.80         23.36         1.56 o                         
   4   4   9        197.72        186.55         7.13 o                         
   5   4   9         73.53         72.26         2.76 o                         
  -5   5   9        223.70        228.19         5.17 o                         
  -4   5   9         53.56         56.49         2.30 o                         
  -3   5   9          2.28          2.02         1.05 o                         
  -2   5   9        216.24        208.00         5.49 o                         
  -1   5   9        397.49        409.63         6.29 o                         
   0   5   9        210.59        207.54         4.46 o                         
   1   5   9         30.64         33.22         2.21 o                         
   2   5   9         36.43         43.30         1.78 o                         
   3   5   9        270.94        273.29         8.96 o                         
   4   5   9          7.61          9.25         1.32 o                         
  -4   6   9        263.54        277.38         7.04 o                         
  -3   6   9         36.64         41.81         1.86 o                         
  -2   6   9         89.13        105.62         3.14 o                         
  -1   6   9         39.32         35.60         1.91 o                         
   0   6   9        175.54        175.04         4.24 o                         
   1   6   9          3.07          4.97         1.03 o                         
   2   6   9         41.04         45.42         2.51 o                         
   3   6   9         26.50         24.33         1.84 o                         
  -8   0  10        117.02        135.18         4.48 o                         
  -6   0  10        144.66        135.91         3.95 o                         
  -4   0  10       1082.08       1086.19        17.46 o                         
  -2   0  10        356.67        328.31         6.15 o                         
   0   0  10       1560.74       1488.33        22.28 o                         
   2   0  10         25.89         24.46         1.52 o                         
   4   0  10        215.18        216.95         5.09 o                         
   6   0  10          3.13          3.18         1.60 o                         
  -8   1  10          0.05          0.19         0.91 o                         
  -7   1  10        104.22        112.26         3.06 o                         
  -6   1  10         75.99         80.34         2.09 o                         
  -5   1  10        532.33        513.97         6.74 o                         
  -4   1  10         44.41         44.19         1.36 o                         
  -3   1  10         57.29         60.76         1.80 o                         
  -2   1  10        512.15        504.53         6.78 o                         
  -1   1  10       1149.69       1133.15        10.59 o                         
   0   1  10         26.90         34.00         1.19 o                         
   1   1  10        618.50        618.99         7.26 o                         
   2   1  10         26.72         23.73         1.00 o                         
   3   1  10        993.56       1035.22        11.71 o                         
   4   1  10         96.01         93.55         2.46 o                         
   5   1  10         79.84         79.71         2.41 o                         
   6   1  10         28.00         30.93         1.73 o                         
  -7   2  10        232.12        229.83         5.24 o                         
  -6   2  10        117.24        123.71         3.10 o                         
  -5   2  10         16.81         14.83         1.12 o                         
  -4   2  10        134.73        125.32         2.66 o                         
  -3   2  10       1237.30       1196.73        13.37 o                         
  -2   2  10        379.63        372.95         4.91 o                         
  -1   2  10         75.55         78.11         1.52 o                         
   0   2  10        354.35        364.90         5.94 o                         
   1   2  10        810.47        832.19         9.49 o                         
   2   2  10        578.44        588.42         7.18 o                         
   3   2  10          8.45          9.99         0.94 o                         
   4   2  10         73.34         80.01         2.30 o                         
   5   2  10        164.38        163.98         3.71 o                         
   6   2  10         55.64         58.89         2.51 o                         
  -7   3  10         98.99        111.19         3.50 o                         
  -6   3  10         80.33         83.04         2.84 o                         
  -5   3  10         82.28         78.06         2.33 o                         
  -4   3  10        272.24        271.12         4.73 o                         
  -3   3  10         37.02         38.35         1.43 o                         
  -2   3  10        701.14        708.15         8.62 o                         
  -1   3  10        283.90        278.89         5.08 o                         
   0   3  10        120.32        126.68         2.18 o                         
   1   3  10        217.25        222.61         5.80 o                         
   2   3  10         33.48         34.84         1.43 o                         
   3   3  10          0.77         -0.56         0.56 o                         
   4   3  10          4.76          3.22         0.79 o                         
   5   3  10         78.22         81.60         3.31 o                         
  -6   4  10         89.35         92.32         3.13 o                         
  -5   4  10         53.29         56.17         2.29 o                         
  -4   4  10          2.87          2.33         0.70 o                         
  -3   4  10         13.23         12.45         1.05 o                         
  -2   4  10         47.20         43.03         1.47 o                         
  -1   4  10         69.26         74.20         2.61 o                         
   0   4  10          0.29          1.11         0.57 o                         
   1   4  10         17.92         15.34         0.99 o                         
   2   4  10        214.63        206.91         7.27 o                         
   3   4  10         45.17         51.08         2.17 o                         
   4   4  10          0.97          1.67         0.89 o                         
   5   4  10          4.50          5.03         1.18 o                         
  -5   5  10        129.72        130.76         5.34 o                         
  -4   5  10        300.28        303.74         7.43 o                         
  -3   5  10         89.80         78.09         2.60 o                         
  -2   5  10         81.79         81.12         2.48 o                         
  -1   5  10         78.96         69.98         2.45 o                         
   0   5  10        211.56        208.10         6.08 o                         
   1   5  10         59.04         48.76         1.83 o                         
   2   5  10          8.57          8.14         1.11 o                         
   3   5  10         43.16         34.77         1.99 o                         
  -3   6  10        126.70        125.39         4.12 o                         
  -2   6  10         12.50         11.22         1.47 o                         
  -1   6  10        251.10        238.30         6.10 o                         
   0   6  10         42.79         35.51         3.02 o                         
   1   6  10         35.43         26.93         1.80 o                         
   2   6  10          0.99          0.94         0.84 o                         
  -7   0  11         95.81        102.13         3.62 o                         
  -5   0  11       1541.26       1523.59        24.13 o                         
  -3   0  11        195.68        194.17         4.41 o                         
  -1   0  11       1228.11       1169.75        18.16 o                         
   1   0  11         23.35         20.07         1.31 o                         
   3   0  11        858.37        870.14        14.42 o                         
   5   0  11        105.28        107.07         4.68 o                         
  -7   1  11        158.37        169.21         3.92 o                         
  -6   1  11         71.64         78.03         2.11 o                         
  -5   1  11          0.08          0.77         0.55 o                         
  -4   1  11        259.08        269.86         4.22 o                         
  -3   1  11        560.02        525.85         6.61 o                         
  -2   1  11         87.77         97.78         4.15 o                         
  -1   1  11          6.75          6.49         0.65 o                         
   0   1  11        475.88        482.95         5.91 o                         
   1   1  11        547.13        523.80         6.43 o                         
   2   1  11        218.30        210.64         3.35 o                         
   3   1  11          1.43          1.53         0.59 o                         
   4   1  11        343.76        353.79         5.76 o                         
   5   1  11         72.94         74.71         2.39 o                         
  -7   2  11         85.30         94.64         3.18 o                         
  -6   2  11          8.86         11.49         1.19 o                         
  -5   2  11         69.37         70.20         2.20 o                         
  -4   2  11         34.73         38.03         1.34 o                         
  -3   2  11        207.29        197.91         3.22 o                         
  -2   2  11        184.71        183.20         5.73 o                         
  -1   2  11         10.08         11.17         0.73 o                         
   0   2  11         67.34         67.36         1.77 o                         
   1   2  11         16.99         18.26         0.95 o                         
   2   2  11        405.59        417.80         6.76 o                         
   3   2  11         15.86         20.99         1.29 o                         
   4   2  11          3.34          6.80         2.87 o                         
   5   2  11         84.92         83.29         2.59 o                         
  -6   3  11        134.64        145.24         3.91 o                         
  -5   3  11          0.94          0.77         0.67 o                         
  -4   3  11        119.98        120.35         2.90 o                         
  -3   3  11         55.65         58.14         1.90 o                         
  -2   3  11        373.72        373.09         5.63 o                         
  -1   3  11         16.49         16.27         1.00 o                         
   0   3  11          6.26          3.98         0.57 o                         
   1   3  11         90.40         96.13         3.28 o                         
   2   3  11        255.56        241.18         4.34 o                         
   3   3  11          3.00          2.01         0.85 o                         
   4   3  11         18.56         19.29         1.39 o                         
   5   3  11         25.01         31.07         1.98 o                         
  -6   4  11          8.57          8.33         1.36 o                         
  -5   4  11         28.52         28.89         1.83 o                         
  -4   4  11         61.03         66.98         2.22 o                         
  -3   4  11        411.82        410.39         7.40 o                         
  -2   4  11        168.98        172.09         3.98 o                         
  -1   4  11          3.66          4.04         0.69 o                         
   0   4  11        625.55        616.35        10.08 o                         
   1   4  11        127.19        125.00         2.90 o                         
   2   4  11        140.86        136.16         4.19 o                         
   3   4  11          2.19          5.60         1.13 o                         
   4   4  11         97.78        100.28         4.06 o                         
  -4   5  11         24.53         22.11         1.64 o                         
  -3   5  11         22.48         25.74         1.68 o                         
  -2   5  11          6.71          8.97         1.29 o                         
  -1   5  11        427.36        436.99         7.70 o                         
   0   5  11          6.44          8.40         1.14 o                         
   1   5  11          7.54          7.01         1.08 o                         
   2   5  11         10.94         15.58         1.44 o                         
   3   5  11         79.22         79.60         3.27 o                         
  -2   6  11         44.05         42.07         2.92 o                         
  -1   6  11         56.72         64.52         3.03 o                         
   0   6  11        111.86        111.39         3.98 o                         
  -6   0  12        127.24        126.68         4.43 o                         
  -4   0  12        442.58        452.94        13.55 o                         
  -2   0  12         73.58         65.88         2.23 o                         
   0   0  12        148.23        146.74         3.66 o                         
   2   0  12         15.53         16.34         1.76 o                         
   4   0  12        159.43        163.92         4.53 o                         
  -7   1  12          1.17          1.65         0.87 o                         
  -6   1  12         22.15         26.84         1.36 o                         
  -5   1  12        302.83        312.49         4.77 o                         
  -4   1  12          0.82          1.73         0.57 o                         
  -3   1  12        193.40        195.39         3.21 o                         
  -2   1  12          1.75          1.65         0.52 o                         
  -1   1  12        733.83        693.34        10.17 o                         
   0   1  12         91.82         99.64         2.01 o                         
   1   1  12          1.37          1.46         0.49 o                         
   2   1  12         30.89         31.26         1.24 o                         
   3   1  12         30.77         30.68         1.31 o                         
   4   1  12          0.34          0.25         0.68 o                         
   5   1  12          0.33          0.84         0.79 o                         
  -7   2  12         45.46         44.84         2.73 o                         
  -6   2  12        117.80        113.37         3.06 o                         
  -5   2  12         43.98         39.68         1.97 o                         
  -4   2  12        243.90        232.68         3.80 o                         
  -3   2  12        153.07        163.38         2.93 o                         
  -2   2  12        391.56        390.19        11.25 o                         
  -1   2  12        121.84        114.15         3.72 o                         
   0   2  12        137.01        127.87         2.69 o                         
   1   2  12        101.08         98.81         2.79 o                         
   2   2  12         96.64         96.73         2.18 o                         
   3   2  12         42.09         42.01         1.71 o                         
   4   2  12         22.75         25.42         1.53 o                         
   5   2  12         20.39         19.92         1.52 o                         
  -6   3  12        106.76        109.80         3.39 o                         
  -5   3  12         19.04         18.97         1.35 o                         
  -4   3  12         42.14         37.63         1.68 o                         
  -3   3  12        870.37        850.15        12.77 o                         
  -2   3  12         27.30         32.43         1.42 o                         
  -1   3  12        157.94        148.71         3.04 o                         
   0   3  12          9.72         11.99         1.14 o                         
   1   3  12        608.70        576.22        11.56 o                         
   2   3  12        106.80        108.22         3.10 o                         
   3   3  12          6.44          6.27         0.98 o                         
   4   3  12         72.89         76.31         2.53 o                         
  -5   4  12        208.04        208.23         4.90 o                         
  -4   4  12         10.83         10.03         1.13 o                         
  -3   4  12         57.55         55.51         2.35 o                         
  -2   4  12        156.77        152.74         3.77 o                         
  -1   4  12        451.84        434.01        14.33 o                         
   0   4  12         31.71         32.23         1.73 o                         
   1   4  12        145.40        144.59         3.23 o                         
   2   4  12         54.08         53.29         3.27 o                         
   3   4  12        229.48        228.47         7.15 o                         
  -4   5  12         61.13         60.39         4.37 o                         
  -3   5  12          0.47         -0.38         0.77 o                         
  -2   5  12          3.56          4.84         1.19 o                         
  -1   5  12          2.28          2.18         0.85 o                         
   0   5  12        117.68        121.90         4.02 o                         
   1   5  12          0.12          0.15         0.84 o                         
   2   5  12         42.04         44.88         2.44 o                         
  -5   0  13        103.42        117.39         7.01 o                         
  -3   0  13         96.60         83.98         2.77 o                         
  -1   0  13        382.03        372.89         8.93 o                         
   1   0  13          1.85          0.58         0.77 o                         
   3   0  13         59.77         71.88         2.83 o                         
  -6   1  13         40.56         40.96         2.31 o                         
  -5   1  13        109.48        112.99         2.54 o                         
  -4   1  13        200.94        203.14         3.49 o                         
  -3   1  13          7.96         10.73         1.04 o                         
  -2   1  13        305.43        284.12         5.22 o                         
  -1   1  13        294.56        256.79         4.85 o                         
   0   1  13        524.97        500.72         7.98 o                         
   1   1  13          1.00          1.52         0.54 o                         
   2   1  13         71.34         73.53         1.99 o                         
   3   1  13        181.53        172.42         3.25 o                         
   4   1  13         13.03         17.04         1.35 o                         
  -6   2  13         10.71         11.27         1.43 o                         
  -5   2  13         63.56         64.06         2.19 o                         
  -4   2  13         21.83         19.86         1.13 o                         
  -3   2  13        378.51        397.02         6.08 o                         
  -2   2  13        160.28        164.70         3.26 o                         
  -1   2  13        435.98        428.63         7.17 o                         
   0   2  13          3.00          3.49         0.71 o                         
   1   2  13        815.06        810.20         9.67 o                         
   2   2  13         19.89         22.49         1.53 o                         
   3   2  13        225.57        222.48         6.82 o                         
   4   2  13          8.05          8.47         1.13 o                         
  -5   3  13         33.42         37.52         1.85 o                         
  -4   3  13         71.79         67.42         2.23 o                         
  -3   3  13        163.38        162.52         4.94 o                         
  -2   3  13        183.35        175.65         6.50 o                         
  -1   3  13         84.60         89.98         2.68 o                         
   0   3  13         58.77         52.04         2.05 o                         
   1   3  13        191.51        202.43         5.19 o                         
   2   3  13        142.02        138.79         4.81 o                         
   3   3  13         68.89         71.35         2.41 o                         
  -4   4  13        137.93        140.97         3.90 o                         
  -3   4  13        106.52        109.87         3.29 o                         
  -2   4  13         92.41         88.15         3.74 o                         
  -1   4  13          0.39          1.52         0.95 o                         
   0   4  13         55.38         56.76         2.24 o                         
   1   4  13        115.98        112.28         5.02 o                         
   2   4  13          0.91          1.18         0.79 o                         
  -2   5  13          5.26          5.72         1.24 o                         
  -1   5  13        169.94        170.31         4.97 o                         
   0   5  13         10.62         10.66         1.55 o                         
  -6   0  14         58.12         53.79         2.64 o                         
  -4   0  14         65.34         78.45         2.89 o                         
  -2   0  14         21.42         19.52         5.68 o                         
   0   0  14        214.76        204.07         6.07 o                         
   2   0  14        172.15        166.52         4.42 o                         
   4   0  14        198.28        212.94         5.60 o                         
  -6   1  14          0.94          1.54         0.72 o                         
  -5   1  14        268.15        272.68         4.50 o                         
  -4   1  14          0.92          2.58         0.72 o                         
  -3   1  14         19.45         19.68         1.36 o                         
  -2   1  14          4.14          5.42         1.05 o                         
  -1   1  14        155.00        156.00         3.62 o                         
   0   1  14          0.30         -0.23         0.60 o                         
   1   1  14         24.77         26.25         1.24 o                         
   2   1  14         37.16         39.51         1.52 o                         
   3   1  14        242.26        260.82         4.84 o                         
  -5   2  14          0.34         -0.66         0.66 o                         
  -4   2  14         95.05        104.97         2.66 o                         
  -3   2  14        181.24        188.62         4.22 o                         
  -2   2  14        115.21        125.83         3.67 o                         
  -1   2  14         18.29         15.73         1.29 o                         
   0   2  14        109.55        106.10         2.96 o                         
   1   2  14        111.03        111.52         2.77 o                         
   2   2  14        154.23        150.92         3.81 o                         
   3   2  14          7.74          7.02         1.04 o                         
  -5   3  14          0.46          0.59         0.89 o                         
  -4   3  14         29.41         34.56         1.96 o                         
  -3   3  14        216.70        210.16         4.73 o                         
  -2   3  14         74.64         83.95         2.68 o                         
  -1   3  14          0.33          0.86         0.72 o                         
   0   3  14         62.36         56.16         2.48 o                         
   1   3  14        199.89        201.54         4.58 o                         
   2   3  14         36.60         35.62         1.76 o                         
  -3   4  14         27.93         24.03         1.75 o                         
  -2   4  14         62.27         68.29         3.09 o                         
  -1   4  14        168.60        154.29         5.82 o                         
   0   4  14         23.37         20.02         2.21 o                         
   1   4  14          7.40          7.35         1.14 o                         
  -5   0  15        275.68        289.89         6.75 o                         
  -3   0  15         64.92         65.19         3.33 o                         
  -1   0  15        572.67        565.45        12.85 o                         
   1   0  15          9.27         11.38         1.74 o                         
   3   0  15        189.22        202.08         5.39 o                         
  -5   1  15          9.64         11.80         1.15 o                         
  -4   1  15        159.01        166.39         4.03 o                         
  -3   1  15        116.53        116.68         3.18 o                         
  -2   1  15        124.13        122.07         3.80 o                         
  -1   1  15          0.37          0.96         0.77 o                         
   0   1  15         65.21         73.73         2.49 o                         
   1   1  15        136.41        142.00         3.79 o                         
   2   1  15         14.07         15.02         1.13 o                         
  -4   2  15         46.73         48.25         1.87 o                         
  -3   2  15        178.42        177.17         4.18 o                         
  -2   2  15         53.36         67.68         2.43 o                         
  -1   2  15         38.46         33.93         1.80 o                         
   0   2  15          7.46          8.61         2.10 o                         
   1   2  15         32.72         29.94         1.95 o                         
   2   2  15         18.38         18.75         1.64 o                         
  -3   3  15        115.52        118.98         5.42 o                         
  -2   3  15         29.44         33.38         1.86 o                         
  -1   3  15         47.13         45.81         2.07 o                         
   0   3  15         19.54         17.88         1.74 o                         
   1   3  15         60.11         59.78         2.42 o                         
  -4   0  16         70.47         72.41         3.70 o                         
  -2   0  16        140.75        115.39         4.56 o                         
   0   0  16        202.69        220.74         7.47 o                         
  -4   1  16          6.79          3.89         1.01 o                         
  -3   1  16         19.27         17.67         1.44 o                         
  -2   1  16         16.95         21.38         1.55 o                         
  -1   1  16        225.29        211.23         4.68 o                         
   0   1  16         17.79         18.03         1.47 o                         
   1   1  16         60.02         58.37         2.38 o                         
  -3   2  16         80.57         80.67         2.78 o                         
  -2   2  16         47.21         38.05         2.07 o                         
  -1   2  16          0.16         -0.48         0.71 o                         
   0   2  16         37.63         32.43         2.89 o                         
  -1   0  17        146.18        147.12         5.49 o                         
                                                                                
